# Supplementary material for: Global analysis of aberrant pre-mRNA splicing in glioblastoma using exon expression arrays
Source: BMC Genomics. 2008 May 12;9:216. doi: 10.1186/1471-2164-9-216 (PMC2410136; doi:10.1186/1471-2164-9-216)
Supplement: Additional file 1 — Published genes reported to have glioma-specific splicing that were plotted in Figure 3A. Gene Information, T-values, p-values for published genes for Figure 3A. [file 1471-2164-9-216-S1.xls]

## Sheet: Published Events
Additional file 1: Published genes reported to have glioma-specific splicing that were plotted in Figure 3A
Gene	GI		Entrez ID		Chr.	Gene bp Start		Number of PSRs	T-value	Max T^2	p-value		Sample Source in Reference		Reference
BIN1	21536399		NM_139343		2	127898909		22	-2.75974	15.4259	0.163048
BIN1	21536401		NM_139344		2	127898909		21	-2.80143	5.89173	0.399935		Patient (5), Normal (4)		Cancer Res. (2007) 67: 5635-42
BIN1	21536403		NM_139345		2	127898909		20	-2.80139	5.91985	0.382649
CACNA1G	38505266		NM_018896		17	49113028		51	-0.77275	11.1321	0.0356907		Patient (7), Normal (1), Cell lines (fetal, U87, U251N, U563)		Glia (2004) 48:112-9
CACNA1G	38505283		NM_198385		17	49113028		50	-0.771478	11.1297	0.0356381
CACNA1G	38505277		NM_198382		17	49113028		48	-0.762416	11.0731	0.0364408
CACNA1G	38505281		NM_198384		17	49113028		49	-0.771013	11.1273	0.0356648
CACNA1G	38505269		NM_198377		17	49113028		50	-0.764868	11.0827	0.0364085
CACNA1G	38505279		NM_198383		17	49113028		49	-0.764105	11.0784	0.0364635
CALD1	15149460		NM_033138		7	133880581		26	2.00958	15.0113	0.0372684		Patient (68)		Am J Pathol. (2004) 164: 2217-28
CALD1	15149466		NM_033157		7	133880581		21	2.0896	10.4446	0.143505
CALD1	15149462		NM_033139		7	133992480		17	2.08384	10.2317	0.144898
CAMK2A	25952113		NM_015981		5	149627569		25	-3.35611	18.1267	0.0039418		Patient (5), Normal (4)		Cancer Res. (2007) 67: 5635-42
CD44	21361192		NM_000610		11	35125159		25	2.11554	12.9428	0.640674		Patients (28), Normal (7 cell lines), Primary glioma cell lines (7)		Mol Diagn. (1999) 4: 219-32
CRK	8400705		NM_016823		17	1533402		5	0.977009	0.972945	0.844557		Patients (5), U87MG transfected with each isoform		Cancer Res. (2003) 63: 2335-7
CYP27B1	13904864		NM_000785		12	56442390		11	-0.38633	0.497163	0.801911		Cell line (TX3868)		J Steroid Biochem Mol Biol. (2004) 89-90: 527-32
EAAT2/SLC1A2	40254477		NM_004171		11	35237067		14	-2.47263	8.5893	0.170289		Patients (14)		Mol Cell Neurosci. (2002) 21: 546-60
EHMT2	18375636		NM_006709		6	31951970		33	-0.233152	2.5984	0.90977		Patient (5), Normal (4)		Cancer Res. (2007) 67: 5635-42
FGFR1	13186246		NM_023110		8	38302806		12	0.046758	4.25312	0.314688		Patient (36), Fetal (2), Normal (2)		Proc Natl Acad Sci U S A. (1994) 91: 484-8
FGFR1	13186244		NM_023109		8	38287741		31	-0.09215	2.73138	0.861531
FGFR1	13186250		NM_015850		8	38287741		30	-0.094456	1.77726	0.957346
FGFR1	13186232		NM_000604		8	38287741		30	-0.094456	1.77726	0.957346
FGFR1	13186248		NM_023111		8	38287741		27	-0.054397	1.66535	0.947818
FN1	16933541		NM_002026		2	216428170		61	1.95944	8.0361	0.654416		Patient (14)		Am J Pathol. (2002) 161: 1695-700
hSLO/KCNMA1	26638649		NM_002247		10	77989244		36	-2.62264	11.6401	0.151386		Patient (7), Glioma cell lines (D54, U251, STTG-1)		J Neurosci. (2002) 22: 1840-9
IIp45/FLJ12438	11345471		NM_021933		1	11791247		13	0.279276	2.79814	0.50843		Patient (59), Fetal (2), Normal (6), Glioma cell lines (U251, LN229, D54, T98G, U87)		Proc Natl Acad Sci U S A. (2003) 100: 13970-5
MAP2	14195619		NM_031846		2	210647302		24	-0.625136	5.89561	0.61438		Patient (237)		J Neuropathol Exp Neurol. (2002) 61(5): 403-12
MAP2	14195621		NM_031847		2	210647302		17	-0.350538	4.49918	0.68023
MAX	21704264		NM_145113		14	63531885		9	-0.67703	0.780229	0.994982		Patient (12), Normal (2), Fetal (1), Glioma cell lines (U118MG, U251MG, U343, U410, U251 MG-Sp, U178MG. U1242MG)		Br J Cancer. (1994) 69:16-25
MDC2/ADAM22	21536388		NM_004194		7	87175815		29	-1.6473	2.6748	0.95813
MDC2/ADAM22	21536387		NM_021723		7	87175815		32	-1.64815	2.67403	0.960994		Patient (7), Glioma cell lines (NHG1, NHG2, CCF-STTG1, IN157, IN500), Normal (2)		Jpn J Cancer Res. (2000) 91(10):1001-6
MDC2/ADAM22	21536385		NM_021722		7	87175815		31	-1.63783	2.67186	0.959137
MDM2	6031177		NM_006882		12	67488392		8	0.399052	4.74549	0.333105		Patient (66)		Cancer Res. (1998) 58(4):609-13
MDM2	4505136		NM_002392		12	67488392		21	0.335112	4.726	0.719562
MDM2	6031175		NM_006881		12	67488392		8	0.250352	4.36698	0.458903
MDM2	6031173		NM_006880		12	67488392		14	0.148517	4.00271	0.673187
MDM2	6031169		NM_006878		12	67488392		12	0.125078	3.92109	0.693026
MIA	5729924		NM_006533		19	45973287		5	0.049776	2.36441	0.478126		Patient (24)		Oncol Rep. 2004 Dec;12(6):1355-64
MPZL1	46358424		NM_003953		1	164878699		9	1.79961	7.83053	0.112659		Patient (5), Normal (4)		Cancer Res. (2007) 67: 5635-42
NF1	N/A		N/A		17	29567618		N/A	-1.31768	4.86168	0.785687		Patient (10), Normal (4); Patient (13), Fetal (1); Patient (6), Normal (1)		Mol. Carc. (1992) 6:83-87, Int. J. Cancer (Pred. Oncol.) (1995) 64: 234, Am. J. Pathol. (1996) 149: 621-27
NRP1	40254451		NM_003873		10	33470437		20	1.70336	2.69837	0.843077		Patient (8), Glioma cell lines (U251MG, U87MG, U373MG, T98G, LNZ-308, LN18, LN235, LN428, LN443)		Genomics (2004) 84: 82-94
p15/CDKN2B	17981695		NM_078487		9	21994563		10	0.429949	5.25393	0.804816		Patient (29), Glioma cell lines (U87MG, U118MG, U373MG, Hs683, T98G, SW1088, SW1783, SNB19)		Acta Neuropathol (Berl). (2001) 102(2):167-74
p73	4885644		NM_005427		1	3381879		15	0.089593	3.043	0.50336		Patient (4)		Neurosci Lett. (1999) 263(2-3):173-6
PECAM1	21314616		NM_000442		17	62874374		20	0.584284	2.34428	0.889737		Patient (8)		J Neurooncol. (1999) 43(1):19-25
PKM2	33286417		NM_002654		15	70207236		19	0.937271	3.25447	0.76044		Patient (5), Normal (4)		Cancer Res. (2007) 67: 5635-42
RFX4	19743887		NM_002920		12	105497416		21	1.05116	13.0392	0.12673		Patient (61), Fetal (1), Normal (7),		Cancer Sci. (2005) 96(11):801-9
RFX4	19743885		NM_032491		12	105580950		22	1.06144	2.63405	0.999104
RSU1	34577084		NM_012425		10	16636615		17	0.557064	2.19336	0.868333		Patient (25), cell lines (5)		J Neurooncol. (2002) 60(3):201-11
RSU1	34577082		NM_152724		10	16636615		16	0.570623	2.15071	0.856414
SEMA6B/HAS	19718781		NM_133327		19	4493604		24	-1.39969	9.24034	0.411817		Cell Lines: T98G, A172		Genomics (2001) 73(3):343-8
SEMA6B/HAS	19718779		NM_032108		19	4493604		29	-1.32632	8.6234	0.49981
SLC15A4	21717815		NM_145648		12	127630847		15	-0.331014	0.615955	0.995633		Patient (5), Normal (4)		Cancer Res. (2007) 67: 5635-42
SR2c/HTR2c	4504540		NM_000868		X	112582803		12	-1.63947	2.37029	0.754066		Patient (8), Normal (2), Cell Lines (A172, M095K)		Proc. Natl Acad. Sci. USA (2001) 98: 14687–14692
TCF-4	4507398		NM_003199		18	51044442		19	0.408625	0.616412	0.999603		Patient (5 astrocytoma)		Int J Oncol. (2004) 25(6):1685-92
TNC	4504548		NM_002160		9	113158860		38	2.59361	12.4869	0.227304		Patient (50)		Am J Pathol. (1999) 154(5):1345-52
