# Supplementary material for: Global analysis of aberrant pre-mRNA splicing in glioblastoma using exon expression arrays
Source: BMC Genomics. 2008 May 12;9:216. doi: 10.1186/1471-2164-9-216 (PMC2410136; doi:10.1186/1471-2164-9-216)
Supplement: Additional file 2 — In silico genes in Figure 3B. Gene Information, T-values, p-values for in silico genes for Figure 3B. [file 1471-2164-9-216-S2.xls]

## Sheet: In Silico Events
Additional file 2: In silico genes in Figure 3B
Gene	Reference	GI	Entrez ID	Chr.	Gene bp Start	Number of PSRs	T-value	Max T^2	p-value
ACP6	Physiol. Genomics (2005) 21: 423-32	21359910	NM_016361	1	144626248	16	-0.270788	1.28956	0.752062
ACTN1	Physiol. Genomics (2005) 21: 423-32	12025669	NM_001102	14	67331082	28	0.758942	2.46543	0.96147
AFP	Physiol. Genomics (2005) 21: 423-32	4501988	NM_001134	4	74768230	15	-0.679818	0.950061	0.84845
AHSA2	Physiol. Genomics (2005) 21: 423-32	22748838	NM_152392	11	61379361	11	-0.858515	0.995139	0.997352
AKAP1/PRKA	Nuc. Acids. Res. (2003) 31: 5635-43	21493027	NM_003488	17	55657463	17	-0.601397	2.0129	0.825827
AKAP1/PRKA	Nuc. Acids. Res. (2003) 31: 5635-43	21493034	NM_139275	17	55657463	19	-0.613418	1.99416	0.830757
AKAP13	Physiol. Genomics (2005) 21: 423-32	31563329	NM_006738	15	83653747	62	0.890103	7.13745	0.728544
AKAP13	Physiol. Genomics (2005) 21: 423-32	31563331	NM_007200	15	83653747	62	0.887326	5.09708	0.862604
AKAP13	Physiol. Genomics (2005) 21: 423-32	31563332	NM_144767	15	83950029	42	0.825047	4.92442	0.825309
ANX7/ANXA7	Nuc. Acids. Res. (2003) 31: 5635-43	4809278	NM_004034	10	74479806	18	-1.02586	3.8098	0.534584
ANX7/ANXA7	Nuc. Acids. Res. (2003) 31: 5635-43	4809277	NM_001156	10	74479806	17	-0.997322	3.71539	0.542821
ANXA2	Physiol. Genomics (2005) 21: 423-32	4757755	NM_004039	15	58355600	18	2.52139	11.9864	0.129973
AP2A1	Physiol. Genomics (2005) 21: 423-32	19913413	NM_014203	19	54961991	32	-0.936398	1.65013	0.99449
AP2A1	Physiol. Genomics (2005) 21: 423-32	19913415	NM_130787	19	54961991	31	-0.935904	0.828199	0.999965
ARHGAP4	Physiol. Genomics (2005) 21: 423-32	11386132	NM_001666	X	151641086	28	-0.195347	6.72642	0.18777
ASL	Physiol. Genomics (2005) 21: 423-32	31541963	NM_000048	7	64952641	19	0.024329	5.9731	0.147542
BCAT1	FEBS (2001) 508: 143-8	38569441	NM_005504	12	24855565	20	1.73151	5.6391	0.726891
BF	Physiol. Genomics (2005) 21: 423-32	34304350	NM_001710	6	32018189	24	0.217442	3.17088	0.829737
BIN1	Physiol. Genomics (2005) 21: 423-32	21536410	NM_139348	2	127898909	18	-2.75671	15.5336	0.269366
BIN1	Physiol. Genomics (2005) 21: 423-32	21536406	NM_139346	2	127898909	19	-2.75687	15.5154	0.269608
BIN1	Physiol. Genomics (2005) 21: 423-32	21536399	NM_139343	2	127898909	22	-2.75974	15.4259	0.163048
BIN1	Physiol. Genomics (2005) 21: 423-32	21536408	NM_139347	2	127898909	20	-2.74455	15.3736	0.148577
BIN1	Physiol. Genomics (2005) 21: 423-32	21536403	NM_139345	2	127898909	20	-2.80139	5.91985	0.382649
BIN1	Physiol. Genomics (2005) 21: 423-32	21536401	NM_139344	2	127898909	21	-2.80143	5.89173	0.399935
BIN1	Physiol. Genomics (2005) 21: 423-32	21536412	NM_139349	2	127898909	19	-2.7872	5.86855	0.375382
BIN1	Physiol. Genomics (2005) 21: 423-32	21536414	NM_139350	2	127898909	17	-2.79935	3.34852	0.743477
BIN1	Physiol. Genomics (2005) 21: 423-32	21536381	NM_004305	2	127898909	18	-2.7994	3.33901	0.745504
BIN1	Physiol. Genomics (2005) 21: 423-32	21536416	NM_139351	2	127898909	16	-2.82109	2.84938	0.818642
BRCA1	Physiol. Genomics (2005) 21: 423-32	6552322	NM_007306	17	41569479	30	0.866319	4.23984	0.433891
BRCA1	Physiol. Genomics (2005) 21: 423-32	6552308	NM_007299	17	41569479	24	1.12759	3.20628	0.560441
BRCA1	Physiol. Genomics (2005) 21: 423-32	6552312	NM_007301	17	41569479	25	1.1251	3.19732	0.562989
BRCA1	Physiol. Genomics (2005) 21: 423-32	6552310	NM_007300	17	41569479	23	1.10011	3.11191	0.554251
BRCA1	Physiol. Genomics (2005) 21: 423-32	6552300	NM_007295	17	41569479	28	1.03367	2.918	0.6496
BRCA1	Physiol. Genomics (2005) 21: 423-32	6552302	NM_007296	17	41569479	28	1.03367	2.918	0.6496
BRCA1	Physiol. Genomics (2005) 21: 423-32	6552298	NM_007294	17	41569479	28	1.03367	2.918	0.6496
BRCA1	Physiol. Genomics (2005) 21: 423-32	6552314	NM_007302	17	41569479	26	1.00519	2.85101	0.650306
BRCA1	Physiol. Genomics (2005) 21: 423-32	6552318	NM_007304	17	41569479	24	1.00236	2.83127	0.649629
BRCA1	Physiol. Genomics (2005) 21: 423-32	6552316	NM_007303	17	41569479	23	0.990214	2.79321	0.656398
BRCA1	Physiol. Genomics (2005) 21: 423-32	6552320	NM_007305	17	41569479	22	0.973151	2.76405	0.650288
BRCA1	Physiol. Genomics (2005) 21: 423-32	6552306	NM_007298	17	41569479	21	0.957837	2.71744	0.658386
BRCA1	Physiol. Genomics (2005) 21: 423-32	6552304	NM_007297	17	41569479	20	0.909995	2.56373	0.68067
C13orf3	Physiol. Genomics (2005) 21: 423-32	34147710	NM_145061	13	19525733	15	2.49142	10.7246	0.158229
c14orf118	FEBS (2001) 508: 143-8	40018643	NM_017972	14	74608302	14	-0.712476	7.51614	0.0575448
c14orf118	FEBS (2001) 508: 143-8	40018645	NM_017926	14	74608302	14	-0.639382	1.51091	0.757994
C1QL1	FEBS (2001) 508: 143-8	34222385	NM_006688	17	43512229	10	1.75871	4.19489	0.371111
C22orf18	Physiol. Genomics (2005) 21: 423-32	37059723	NM_024053	22	40577779	8	0.702366	7.72495	0.038092
C3	Physiol. Genomics (2005) 21: 423-32	4557384	NM_000064	19	6628916	44	0.800329	1.87954	0.999601
CCT3	Nuc. Acids. Res. (2003) 31: 5635-43	31542291	NM_005998	1	153495554	17	1.47296	1.35876	0.984313
CD53	Physiol. Genomics (2005) 21: 423-32	21237756	NM_000560	1	110714504	9	0.988591	1.68739	0.951793
CD74	Nuc. Acids. Res. (2003) 31: 5635-43	10835070	NM_004355	5	149809777	14	1.64295	0.435701	0.16443
CDC25C	Physiol. Genomics (2005) 21: 423-32	12408659	NM_001790	5	137697181	19	0.528041	9.28817	0.00934726
CDC25C	Physiol. Genomics (2005) 21: 423-32	12408657	NM_022809	5	137697181	16	0.464014	9.0146	0.0102858
CDH3	Physiol. Genomics (2005) 21: 423-32	14589890	NM_001793	16	68455470	20	-0.264621	3.45684	0.323395
CDK2	Physiol. Genomics (2005) 21: 423-32	16936527	NM_001798	12	54646825	11	2.53999	9.33652	0.155315
CDK2	Physiol. Genomics (2005) 21: 423-32	16936529	NM_052827	12	54646825	10	2.33401	7.91535	0.186387
CKLFSF7	Physiol. Genomics (2005) 21: 423-32	31657098	NM_181472	3	32404930	7	0.226431	1.00175	0.905665
CKLFSF7	Physiol. Genomics (2005) 21: 423-32	31657097	NM_138410	3	32404930	8	0.267186	0.920657	0.892945
CKS1B	Physiol. Genomics (2005) 21: 423-32	4502856	NM_001826	1	152164013	5	1.4914	2.59566	0.364517
CLTA	Nuc. Acids. Res. (2003) 31: 5635-43	6005992	NM_007096	9	36181053	7	0.160403	13.672	0.00445514
CNN2	Physiol. Genomics (2005) 21: 423-32	4758017	NM_004368	19	977660	13	1.24932	5.11188	0.627733
CPNE1	Physiol. Genomics (2005) 21: 423-32	23397694	NM_003915	20	34929439	20	1.80095	0.96433	0.999592
CPNE1	Physiol. Genomics (2005) 21: 423-32	23397695	NM_152925	20	34929439	22	1.74376	2.95055	0.890492
CPNE1	Physiol. Genomics (2005) 21: 423-32	23397697	NM_152926	20	34929439	21	1.77757	3.16376	0.849828
CPNE1	Physiol. Genomics (2005) 21: 423-32	23397699	NM_152927	20	34929439	23	1.70429	2.81735	0.916441
CPNE1	Physiol. Genomics (2005) 21: 423-32	23397701	NM_152928	20	34929439	23	1.70429	2.81735	0.916441
CPNE1	Physiol. Genomics (2005) 21: 423-32	23397703	NM_152929	20	34929439	22	1.72732	2.90056	0.898517
CPNE1	Physiol. Genomics (2005) 21: 423-32	23397705	NM_152930	20	34929439	24	1.65646	2.58659	0.948361
CPNE1	Physiol. Genomics (2005) 21: 423-32	23397707	NM_152931	20	34929439	24	1.65646	2.58659	0.948361
CROC4	Physiol. Genomics (2005) 21: 423-32	5453624	NM_006365	1	153590859	8	0.753443	1.74777	0.79956
CTNNA1	Physiol. Genomics (2005) 21: 423-32	4503126	NM_001903	5	138193829	26	0.590661	0.544559	0.999997
DDC	Physiol. Genomics (2005) 21: 423-32	4503280	NM_000790	7	50267889	16	-0.462167	3.50242	0.297198
DDX19	Nuc. Acids. Res. (2003) 31: 5635-43	34328905	NM_007242	16	70109302	16	0.38707	1.63906	0.898507
DDX50	Physiol. Genomics (2005) 21: 423-32	13129005	NM_024045	10	70005698	21	-0.751743	2.45675	0.808952
DFFA	Physiol. Genomics (2005) 21: 423-32	4758147	NM_004401	1	10231092	6	0.272345	2.95327	0.332192
DLEU2	Can. Res. (2003) 63: 655-7	5174494	NM_006021	13	48415573	9	-0.081067	3.3091	0.919609
EMP3	Physiol. Genomics (2005) 21: 423-32	4503562	NM_001425	19	53520453	8	2.28872	2.70278	0.872776
Enigma (LIM domain protein)	Nuc. Acids. Res. (2003) 31: 5635-43	11496884	NM_005451	5	177023999	14	0.245934	2.01359	0.783743
EXOSC3	Physiol. Genomics (2005) 21: 423-32	7705605	NM_016042	9	37770461	6	0.84544	1.03686	0.731825
FAM51A1	Physiol. Genomics (2005) 21: 423-32	8923480	NM_017856	X	13387826	9	-0.915766	2.27128	0.460898
FBXO4	Physiol. Genomics (2005) 21: 423-32	15834618	NM_012176	5	41970853	12	1.47495	6.69879	0.268518
FBXO4	Physiol. Genomics (2005) 21: 423-32	15834620	NM_033484	5	41970853	9	0.953087	3.57177	0.442402
FIP1L1	Physiol. Genomics (2005) 21: 423-32	40254977	NM_030917	4	54159453	24	-0.172755	1.39747	0.964155
FLJ10241	Genomics (2002) 80: 326-30	8922302	NM_018035	19	46629068	8	0.569186	2.14184	0.624453
FLJ11539	Physiol. Genomics (2005) 21: 423-32	13376075	NM_024748	4	175154403	6	-0.667316	9.13832	0.00868627
FLJ12118	Physiol. Genomics (2005) 21: 423-32	13375694	NM_024537	13	108991770	22	0.548045	2.5492	0.792873
FLJ20397	Physiol. Genomics (2005) 21: 423-32	31377743	NM_017802	7	513507	16	1.06929	3.78208	0.464444
FLJ22635	Physiol. Genomics (2005) 21: 423-32	13376651	NM_025092	11	280738	12	-0.732163	0.384655	0.964301
FLJ23221/C1orf54	Physiol. Genomics (2005) 21: 423-32	13375757	NM_024579	1	147461802	6	-0.520755	3.03566	0.617855
FXYD5	Physiol. Genomics (2005) 21: 423-32	21618360	NM_014164	19	40337410	10	0.668414	0.892022	0.971229
GEMIN7	Physiol. Genomics (2005) 21: 423-32	13376000	NM_024707	19	50274379	7	-0.23903	1.41223	0.855081
GLT28D1	Physiol. Genomics (2005) 21: 423-32	20070304	NM_018466	X	109688417	8	-0.136621	0.747701	0.955518
GMFG	Physiol. Genomics (2005) 21: 423-32	4758439	NM_004877	19	44510856	7	1.35345	0.60526	0.890954
GNAS	Physiol. Genomics (2005) 21: 423-32	18426897	NM_080425	20	58114135	22	0.68745	4.54896	0.789609
GNAS	Physiol. Genomics (2005) 21: 423-32	7706588	NM_016592	20	58100179	21	0.706729	2.10632	0.952423
GNAS	Physiol. Genomics (2005) 21: 423-32	18426896	NM_000516	20	58152211	20	0.706073	0.706819	0.999905
GNAS	Physiol. Genomics (2005) 21: 423-32	18426899	NM_080426	20	58152211	19	0.736159	0.139436	1
H2AFV	Physiol. Genomics (2005) 21: 423-32	20357596	NM_012412	7	44614879	6	1.32182	3.58461	0.371931
H2AFV	Physiol. Genomics (2005) 21: 423-32	20357598	NM_138635	7	44607594	6	1.05464	2.64807	0.532036
HIRIP5	Physiol. Genomics (2005) 21: 423-32	7661719	NM_015700	2	69597798	10	0.025573	1.96186	0.890605
HLA-DMB	Physiol. Genomics (2005) 21: 423-32	18641376	NM_002118	6	32949336	6	1.45961	8.28234	0.135938
HM13	Physiol. Genomics (2005) 21: 423-32	30581110	NM_178581	20	30847283	19	1.75387	6.97763	0.206375
HM13	Physiol. Genomics (2005) 21: 423-32	30581108	NM_178580	20	30847283	20	1.73957	6.86925	0.22376
HM13	Physiol. Genomics (2005) 21: 423-32	30581114	NM_030789	20	30847283	17	1.81049	6.53197	0.284862
HM13	Physiol. Genomics (2005) 21: 423-32	30581112	NM_178582	20	30847283	8	0.876412	2.20396	0.601853
HMG2L1	Physiol. Genomics (2005) 21: 423-32	29788789	NM_005487	22	33978032	22	-0.032274	0.685872	0.962653
HNRPH1	Physiol. Genomics (2005) 21: 423-32	5031752	NM_005520	5	179150899	17	1.43843	0.75373	0.999176
IKIP	Physiol. Genomics (2005) 21: 423-32	24233516	NM_153687	12	97521814	9	0.166836	2.69745	0.737839
INPP5D	Physiol. Genomics (2005) 21: 423-32	40254822	NM_005541	2	234127727	25	0.126739	1.19157	0.994726
IRF1	Physiol. Genomics (2005) 21: 423-32	4504720	NM_002198	5	131894995	12	0.528173	0.893355	0.845
IRF3	Physiol. Genomics (2005) 21: 423-32	4504724	NM_001571	19	54854657	10	-0.258068	1.24315	0.808184
ITGB5	Physiol. Genomics (2005) 21: 423-32	34147573	NM_002213	3	125802931	21	0.656402	4.95319	0.824547
KIAA0676	Physiol. Genomics (2005) 21: 423-32	38569488	NM_198868	5	179398743	27	-0.71333	2.93398	0.950544
KIAA1434	FEBS (2001) 508: 143-8	34222113	NM_019593	20	5522291	25	0.017235	1.00905	0.939067
KIF2C	Physiol. Genomics (2005) 21: 423-32	13699832	NM_006845	1	44618904	26	1.55568	7.48604	0.467477
KPNB1	Physiol. Genomics (2005) 21: 423-32	24797084	NM_002265	17	46201910	25	1.12611	2.15035	0.972024
KRT15	Physiol. Genomics (2005) 21: 423-32	24430189	NM_002275	17	40043173	15	-0.404201	1.15239	0.810797
LARP1	Physiol. Genomics (2005) 21: 423-32	39725633	NM_015315	5	154120995	22	-0.571586	1.49905	0.990973
LIG1	Physiol. Genomics (2005) 21: 423-32	4557718	NM_000234	19	53310520	32	0.359139	3.81546	0.618578
LOC203427	Physiol. Genomics (2005) 21: 423-32	21687150	NM_145305	X	117287124	11	0.558955	1.54611	0.59512
MAD2L1	Can. Res. (2003) 63: 655-7	6466452	NM_002358	4	33846339	4	1.58338	1.93266	0.388174
MAP3K7	Genomics (2002) 80: 326-30	21735565	NM_145333	6	91221010	20	0.163257	2.36845	0.979249
MAP3K7	Genomics (2002) 80: 326-30	21735563	NM_145332	6	91221010	21	0.138159	2.29251	0.980834
MAP3K7	Genomics (2002) 80: 326-30	21735560	NM_003188	6	91221010	22	0.128637	2.26117	0.979804
MAP3K7	Genomics (2002) 80: 326-30	21735561	NM_145331	6	91221010	22	0.111292	2.21143	0.981265
MAPK7	Physiol. Genomics (2005) 21: 423-32	20986496	NM_002749	17	19443885	11	0.940468	6.16204	0.560242
MAPK7	Physiol. Genomics (2005) 21: 423-32	20986498	NM_139032	17	19443095	9	0.227832	3.33641	0.552104
MAPK7	Physiol. Genomics (2005) 21: 423-32	20986500	NM_139033	17	19443095	11	0.915063	5.98576	0.537739
MAPK7	Physiol. Genomics (2005) 21: 423-32	20986502	NM_139034	17	19444243	10	0.967415	6.29782	0.564231
MAPK8IP1	Can. Res. (2003) 63: 655-7	20986517	NM_005456	11	45871510	17	-2.47948	9.74359	0.14375
MARK2	Physiol. Genomics (2005) 21: 423-32	9845486	NM_017490	11	63431434	21	-0.922866	3.93633	0.654089
MARK2	Physiol. Genomics (2005) 21: 423-32	9845488	NM_004954	11	63431434	20	-0.990683	2.53067	0.98227
MAX	Genomics (2002) 80: 326-30	21704268	NM_145116	14	63534561	7	-0.545225	3.62526	0.374289
MAX	Genomics (2002) 80: 326-30	21704266	NM_145114	14	63540504	7	-0.430575	1.28496	0.626878
MAX	Genomics (2002) 80: 326-30	21704264	NM_145113	14	63531885	9	-0.67703	0.780229	0.994982
MAX	Genomics (2002) 80: 326-30	21704262	NM_145112	14	63531885	7	-0.686594	0.653132	0.995404
MAX	Genomics (2002) 80: 326-30	21704260	NM_002382	14	63531885	8	-0.675456	0.639621	0.995617
MAX	Genomics (2002) 80: 326-30	37577141	NM_197957	14	63462962	5	-0.352033	0.279953	0.855172
MBP	Nuc. Acids. Res. (2003) 31: 5635-43	4505122	NM_002385	18	72818730	7	-4.75516	35.49	0.00142191
MCK	Can. Res. (2003) 63: 655-7	21536287	NM_001824	19	50501513	10	-0.137836	1.71843	0.518868
MDS018	Physiol. Genomics (2005) 21: 423-32	21361899	NM_021823	15	73036404	10	-0.345979	4.18819	0.0993954
MDS031	Physiol. Genomics (2005) 21: 423-32	20070304	NM_018466	X	109688417	8	-0.136621	0.747701	0.955518
MGC11332	Physiol. Genomics (2005) 21: 423-32	31377651	NM_032718	2	102955253	14	-0.797662	3.23154	0.253542
MGC33846	FEBS (2001) 508: 143-8	31343498	NM_175885	11	82169354	6	0.801101	1.54418	0.723342
MGC54289	Physiol. Genomics (2005) 21: 423-32	30425377	NM_178454	1	110958681	8	0.85672	0.58272	0.971472
MGST2	Physiol. Genomics (2005) 21: 423-32	22035639	NM_002413	4	141164548	10	1.01982	1.10145	0.94547
MMP19	Physiol. Genomics (2005) 21: 423-32	13027791	NM_022791	12	54516478	21	0.192503	3.21122	0.709391
MMP19	Physiol. Genomics (2005) 21: 423-32	13027793	NM_022792	12	54516478	15	0.262087	3.1022	0.54323
MMP19	Physiol. Genomics (2005) 21: 423-32	13027788	NM_002429	12	54515483	21	0.310143	2.8442	0.675641
MPZL1	Physiol. Genomics (2005) 21: 423-32	21359956	NM_024569	1	164946779	2	1.56015	0.250932	0.968709
MPZL1	Physiol. Genomics (2005) 21: 423-32	34147554	NM_003953	1	164878699	9	1.79961	7.83053	0.112659
MRPL52	Physiol. Genomics (2005) 21: 423-32	31083034	NM_178336	14	21289249	8	0.247168	0.621412	0.809382
MRPL52	Physiol. Genomics (2005) 21: 423-32	31083044	NM_180981	14	21289249	9	0.133942	1.45422	0.811247
MRPL52	Physiol. Genomics (2005) 21: 423-32	31083059	NM_180982	14	21289249	8	0.247168	0.621412	0.809382
MRPL52	Physiol. Genomics (2005) 21: 423-32	31083065	NM_181304	14	21289249	11	0.227332	1.6297	0.709038
MRPL52	Physiol. Genomics (2005) 21: 423-32	31083071	NM_181305	14	21289249	10	0.326311	0.793049	0.727594
MRPL52	Physiol. Genomics (2005) 21: 423-32	31083076	NM_181306	14	21289249	8	0.247168	0.621412	0.809382
MRPL52	Physiol. Genomics (2005) 21: 423-32	31083084	NM_181307	14	21289249	7	0.21654	0.582345	0.81552
MTO1	Physiol. Genomics (2005) 21: 423-32	19882216	NM_133645	6	74167115	17	-0.570907	2.42984	0.980283
MTO1	Physiol. Genomics (2005) 21: 423-32	6912299	NM_012123	6	74167175	16	-0.5952	2.26779	0.98265
MUC1	Physiol. Genomics (2005) 21: 423-32	28916690	NM_002456	1	152375406	13	-0.373143	1.37383	0.855971
NDE1	Physiol. Genomics (2005) 21: 423-32	8923109	NM_017668	16	15710536	10	-0.229509	1.09685	0.906679
NFIC	Physiol. Genomics (2005) 21: 423-32	10835080	NM_005597	19	3317634	8	0.115431	0.406292	0.994886
NFKB2	Physiol. Genomics (2005) 21: 423-32	19923222	NM_002502	10	103820231	25	0.137913	3.28901	0.598914
NONO	Genomics (2002) 80: 326-30	34932413	NM_007363	X	69370255	20	2.49694	7.47847	0.705893
NPM1	Physiol. Genomics (2005) 21: 423-32	40353732	NM_002520	5	170795874	12	1.18927	1.04795	0.985389
NPM1	Physiol. Genomics (2005) 21: 423-32	40353733	NM_199185	5	170795874	11	1.22255	0.977705	0.984056
ODF2	Nuc. Acids. Res. (2003) 31: 5635-43	24430182	NM_153437	9	126595521	19	0.612561	1.40821	0.900046
ODF2	Nuc. Acids. Res. (2003) 31: 5635-43	24430180	NM_002540	9	126595521	25	0.65448	1.35062	0.970551
OSBPL9	Genomics (2002) 80: 326-30	22547162	NM_024586	1	51452700	26	0.041719	2.05309	0.994741
OSBPL9	Genomics (2002) 80: 326-30	34335284	NM_148904	1	51565410	25	0.068335	2.39221	0.937823
OSBPL9	Genomics (2002) 80: 326-30	34335285	NM_148905	1	51565410	24	0.045148	2.32293	0.942934
OSBPL9	Genomics (2002) 80: 326-30	22547168	NM_148906	1	51452700	25	0.070848	1.97662	0.994215
OSBPL9	Genomics (2002) 80: 326-30	22547170	NM_148907	1	51565564	22	0.083997	2.44183	0.93645
OSBPL9	Genomics (2002) 80: 326-30	22547172	NM_148908	1	51452700	25	0.02204	2.10428	0.993122
OSBPL9	Genomics (2002) 80: 326-30	22547175	NM_148909	1	51452700	26	0.018028	2.11501	0.992769
OX-2/CD200	Nuc. Acids. Res. (2003) 31: 5635-43	15451903	NM_005944	3	113380658	7	-2.1023	0.974423	0.873219
PARD3	Physiol. Genomics (2005) 21: 423-32	21361830	NM_019619	10	34404102	28	0.334699	2.25495	0.847674
PCBP2	Physiol. Genomics (2005) 21: 423-32	14141165	NM_031989	12	52134776	17	0.296129	1.13996	0.994623
PCBP2	Physiol. Genomics (2005) 21: 423-32	14141167	NM_005016	12	52134776	17	0.296129	1.13996	0.994623
PCMT1	Can. Res. (2003) 63: 655-7	4885538	NM_005389	6	150101949	12	-1.17349	2.21989	0.839052
PINX1	Physiol. Genomics (2005) 21: 423-61	31982866	NM_017884	8	10659884	13	0.398107	3.32176	0.618802
PKIA	Can. Res. (2003) 63: 655-7	32483387	NM_006823	8	79478443	9	-0.736302	0.961736	0.799032
PKIA	Can. Res. (2003) 63: 655-7	32483385	NM_181839	8	79478443	8	-0.744367	0.932689	0.805024
PLEKHA4	Physiol. Genomics (2005) 21: 423-32	10190743	NM_020904	19	54032165	28	0.339963	2.60972	0.777898
PMM2	Physiol. Genomics (2005) 21: 423-32	4557838	NM_000303	16	8859038	10	1.1405	2.21305	0.729126
POLDIP3	Physiol. Genomics (2005) 21: 423-32	30089918	NM_178136	22	41210678	17	-0.04133	0.518376	0.999367
POLDIP3	Physiol. Genomics (2005) 21: 423-32	30089917	NM_032311	22	41210678	18	-0.112289	0.449575	0.999811
POLR2I	Can. Res. (2003) 63: 655-7	14589954	NM_006233	19	41296460	7	-0.097874	3.99886	0.560138
PPP2R4	Nuc. Acids. Res. (2003) 31: 5635-43	30065641	NM_021131	9	127249288	13	-0.865978	1.27831	0.951196
PPP2R4	Nuc. Acids. Res. (2003) 31: 5635-43	30065642	NM_178000	9	127249657	13	-0.864592	1.28242	0.956235
PPP2R4	Nuc. Acids. Res. (2003) 31: 5635-43	30065644	NM_178001	9	127249657	14	-0.843829	1.31883	0.952635
PPP2R4	Nuc. Acids. Res. (2003) 31: 5635-43	30065646	NM_178002	9	127249657	12	-0.844899	1.32763	0.935623
PPP2R4	Nuc. Acids. Res. (2003) 31: 5635-43	30065648	NM_178003	9	127249657	12	-0.878275	1.26271	0.94492
PSTPIP1	Physiol. Genomics (2005) 21: 423-32	20149527	NM_003978	15	75003320	18	-0.684186	3.10987	0.644345
PTE1	Physiol. Genomics (2005) 21: 423-32	34577072	NM_183386	20	45155790	9	-0.162582	0.640613	0.954506
PTE1	Physiol. Genomics (2005) 21: 423-32	34577074	NM_005469	20	45155790	10	-0.096256	0.559012	0.969284
PTE1	Physiol. Genomics (2005) 21: 423-32	34577070	NM_183385	20	45155790	9	-0.00616	0.455652	0.963643
PYM/WIBG	Physiol. Genomics (2005) 21: 423-32	14150138	NM_032345	12	54581470	5	-0.390401	0.684118	0.874579
RAD1	Can. Res. (2003) 63: 655-7	19718800	NM_133377	5	34954166	13	0.698292	1.20001	0.817198
RAD1	Can. Res. (2003) 63: 655-7	19718797	NM_002853	5	34954166	12	0.88982	1.1446	0.772981
RAD1	Can. Res. (2003) 63: 655-7	19718798	NM_133282	5	34954166	11	0.877035	1.11515	0.777366
RAD52	Physiol. Genomics (2005) 21: 423-32	20143955	NM_134423	12	892817	17	-0.783107	4.4102	0.476744
RAD52	Physiol. Genomics (2005) 21: 423-32	20143953	NM_134422	12	892817	17	-0.794695	4.36119	0.560886
RAD52	Physiol. Genomics (2005) 21: 423-32	20143957	NM_134424	12	892817	15	-0.676319	3.96428	0.563109
RAD52	Physiol. Genomics (2005) 21: 423-32	20143951	NM_002879	12	892817	13	-0.630676	3.74921	0.565084
RARSL	Physiol. Genomics (2005) 21: 423-32	24475643	NM_020320	6	88219741	21	0.614035	0.978212	0.955661
RCL1	Physiol. Genomics (2005) 21: 423-32	21361284	NM_005772	9	4783091	13	-0.264205	1.30242	0.962893
RGR	Physiol. Genomics (2005) 21: 423-32	21361328	NM_002921	10	85669430	9	-1.45405	3.67354	0.283588
RGS19IP1/GIPC1	Physiol. Genomics (2005) 21: 423-32	5031714	NM_005716	19	14449571	9	-0.492898	5.80729	0.146062
RTN4/reticulon 4	Nuc. Acids. Res. (2003) 31: 5635-43	5902015	NM_007008	2	55173916	16	-1.16907	5.0691	0.361586
RTN4/reticulon 4	Nuc. Acids. Res. (2003) 31: 5635-43	28557782	NM_020532	2	55173866	24	-1.4159	9.58413	0.0792395
RTN4/reticulon 4	Nuc. Acids. Res. (2003) 31: 5635-43	24431932	NM_153828	2	55173866	19	-1.14822	2.48943	0.898365
SAE1	Physiol. Genomics (2005) 21: 423-32	4885584	NM_005500	19	52326027	19	0.602745	2.33492	0.862153
SC65	Physiol. Genomics (2005) 21: 423-32	39812427	NM_006455	17	40331374	13	-0.043099	1.80071	0.807382
SCPEP1	Physiol. Genomics (2005) 21: 423-32	11055991	NM_021626	17	55530108	16	0.715743	4.79353	0.327878
SF3B3	Physiol. Genomics (2005) 21: 423-32	40254848	NM_012426	16	70336671	29	1.16085	1.57227	0.997996
SFRS7	Nuc. Acids. Res. (2003) 31: 5635-43	24415993	NM_006276	2	38945283	17	0.70748	1.87736	0.905277
SND1	Physiol. Genomics (2005) 21: 423-32	7657430	NM_014390	7	126846702	31	0.908276	1.2338	0.999805
SREBF1	Physiol. Genomics (2005) 21: 423-32	22547194	NM_004176	17	17915960	29	-2.06172	3.91424	0.826861
STAP2	Physiol. Genomics (2005) 21: 423-32	8923213	NM_017720	19	4275043	17	-0.449914	3.11836	0.550123
STOM	Nuc. Acids. Res. (2003) 31: 5635-43	38016910	NM_004099	9	119477410	13	-0.31397	0.510432	0.998099
STOM	Nuc. Acids. Res. (2003) 31: 5635-43	38016906	NM_198194	9	119477410	9	-0.282404	0.498777	0.982468
SUMF2	Nuc. Acids. Res. (2003) 31: 5635-43	24308052	NM_015411	7	55873753	16	1.30315	2.11062	0.916709
SUPT5H	Nuc. Acids. Res. (2003) 31: 5635-43	20149523	NM_003169	19	44628283	33	-0.28864	0.530594	0.999999
TBCD	Physiol. Genomics (2005) 21: 423-32	8400735	NM_005993	17	81388882	47	-0.078525	10.6698	0.0773182
TBPL1	Nuc. Acids. Res. (2003) 31: 5635-43	21071068	NM_004865	6	134254892	13	-0.463365	1.46258	0.948088
TCF3	Physiol. Genomics (2005) 21: 423-32	27777635	NM_003200	19	1560296	28	0.413951	4.53978	0.515755
TMEM14B	Physiol. Genomics (2005) 21: 423-32	18373333	NM_030969	6	10857420	7	0.767458	3.94228	0.700009
TNNT2	Physiol. Genomics (2005) 21: 423-32	4507626	NM_000364	1	198616404	15	-1.07063	1.55976	0.861387
TPD52	Nuc. Acids. Res. (2003) 31: 5635-43	4827037	NM_005079	8	80997710	10	-2.14986	3.68431	0.993217
TPD52L2	Nuc. Acids. Res. (2003) 31: 5635-43	40805859	NM_003288	20	63222937	12	0.495026	2.35511	0.648082
TPD52L2	Nuc. Acids. Res. (2003) 31: 5635-43	40805861	NM_199359	20	63222937	11	0.480697	2.39497	0.633856
TPD52L2	Nuc. Acids. Res. (2003) 31: 5635-43	40805863	NM_199360	20	63222937	14	0.379677	13.5611	0.00701066
TPD52L2	Nuc. Acids. Res. (2003) 31: 5635-43	40805865	NM_199361	20	63222937	13	0.358093	13.4479	0.00723486
TPD52L2	Nuc. Acids. Res. (2003) 31: 5635-43	40805867	NM_199362	20	63222937	13	0.424655	13.7876	0.00586297
TPD52L2	Nuc. Acids. Res. (2003) 31: 5635-43	40805869	NM_199363	20	63222937	12	0.406153	13.6874	0.00600354
TRAP1	Physiol. Genomics (2005) 21: 423-32	7706484	NM_016292	16	3708338	20	0.084691	1.90667	0.999836
TRIM29	Physiol. Genomics (2005) 21: 423-32	17402908	NM_012101	11	119519662	18	-0.197389	3.76427	0.306114
TRIM29	Physiol. Genomics (2005) 21: 423-32	17402906	NM_058193	11	119519662	15	-0.304814	2.23881	0.616112
TUBD1	Physiol. Genomics (2005) 21: 423-32	7705912	NM_016261	17	58412114	12	-0.442082	0.74508	0.720777
TUSC3	Physiol. Genomics (2005) 21: 423-32	30410787	NM_006765	8	15408107	14	-1.39113	3.81256	0.976196
TUSC3	Physiol. Genomics (2005) 21: 423-32	30410789	NM_178234	8	15408107	13	-1.37422	3.78158	0.976402
TXNRD1	Physiol. Genomics (2005) 21: 423-32	33519431	NM_003330	12	103183203	24	0.716624	3.54107	0.883385
TXNRD1	Physiol. Genomics (2005) 21: 423-32	33519425	NM_182729	12	103183203	22	0.746251	3.71005	0.858799
TXNRD1	Physiol. Genomics (2005) 21: 423-32	33519427	NM_182742	12	103183203	23	0.702247	3.47892	0.880076
TXNRD1	Physiol. Genomics (2005) 21: 423-32	33519429	NM_182743	12	103183203	21	0.732415	3.65155	0.854425
UBE2C	Physiol. Genomics (2005) 21: 423-32	32967292	NM_007019	20	45126676	8	2.72677	14.4062	0.0196802
UBE2C	Physiol. Genomics (2005) 21: 423-32	32967282	NM_181799	20	45126676	8	2.00471	7.9619	0.0755694
UBE2C	Physiol. Genomics (2005) 21: 423-32	32967284	NM_181800	20	45126676	7	2.79213	14.2125	0.0181817
UBE2C	Physiol. Genomics (2005) 21: 423-32	32967290	NM_181803	20	45126676	5	3.12198	18.2487	0.00406701
VASP	Physiol. Genomics (2005) 21: 423-32	4507868	NM_003370	19	50702803	18	0.525554	5.52625	0.222205
WHSC1	Physiol. Genomics (2005) 21: 423-32	6594682	NM_007331	4	1857095	19	0.189461	2.31255	0.676855
WHSC1	Physiol. Genomics (2005) 21: 423-32	19913345	NM_014919	4	1857095	36	0.486827	4.16786	0.738552
WHSC1	Physiol. Genomics (2005) 21: 423-32	19913347	NM_133330	4	1857095	31	0.637333	3.7431	0.747243
WHSC1	Physiol. Genomics (2005) 21: 423-32	19913349	NM_133331	4	1862586	30	0.74893	4.20782	0.645629
WHSC1	Physiol. Genomics (2005) 21: 423-32	19913351	NM_133332	4	1857095	34	0.579473	3.51842	0.788817
WHSC1	Physiol. Genomics (2005) 21: 423-32	19913353	NM_133333	4	1857095	33	0.590247	3.55598	0.782187
WHSC1	Physiol. Genomics (2005) 21: 423-32	19913355	NM_133334	4	1864020	23	-0.075599	4.02411	0.44868
WHSC1	Physiol. Genomics (2005) 21: 423-32	19913357	NM_133335	4	1864020	29	0.772976	4.32309	0.621136
WHSC1	Physiol. Genomics (2005) 21: 423-32	19913360	NM_133336	4	1902656	19	0.88673	4.86103	0.425764
WNT5B	Physiol. Genomics (2005) 21: 423-32	17402920	NM_032642	12	1608643	7	-0.7523	1.47532	0.413512
WNT5B	Physiol. Genomics (2005) 21: 423-32	17402918	NM_030775	12	1596482	7	-0.839343	1.27329	0.453795
WRB	Nuc. Acids. Res. (2003) 31: 5635-43	21536427	NM_004627	21	39672706	7	-0.397703	0.255276	0.994488
ZCCHC9	Physiol. Genomics (2005) 21: 423-32	14150026	NM_032280	5	80681590	13	0.786382	6.8441	0.0617017
ZNF585B	Physiol. Genomics (2005) 21: 423-32	25014092	NM_152279	19	42367968	15	-0.60887	1.52998	0.898928
