# Supplementary material for: Global analysis of aberrant pre-mRNA splicing in glioblastoma using exon expression arrays
Source: BMC Genomics. 2008 May 12;9:216. doi: 10.1186/1471-2164-9-216 (PMC2410136; doi:10.1186/1471-2164-9-216)
Supplement: Additional file 4 — RefSeq entries with p-values < 0.05 for Figure 1A. Gene Information, T-values, significant p-values for U251 cells treated with FGFR1 antisense morpholino oligonucleotides for Figure 1A. [file 1471-2164-9-216-S4.xls]

## Sheet: Data for Figure 1A
Additional file 4: RefSeq entries with p-value < 0.05 for Figure 1A
Gene Name	GI	Entrez ID	Chr.	Gene bp Start	Number of PSRs	T-value* (FGFR1 AS-Control)	Max T^2	p-value
FGFR1	13186246	NM_023110	8	38302806	12	0.889349	81.9873	0.00161359
NRG1	7669523	NM_013962	8	31554935	14	-0.397777	82.5688	0.00281834
FGFR1	13186248	NM_023111	8	38287741	27	0.404782	91.1916	0.0042853
FGFR1	13186250	NM_015850	8	38287741	30	0.375589	91.682	0.00474414
FGFR1	13186232	NM_000604	8	38287741	30	0.375589	91.682	0.00474414
FGFR1	13186244	NM_023109	8	38287741	31	0.377746	91.6474	0.00474916
ZNF596	27734918	NM_173539	8	172381	10	-0.317635	24.2272	0.006527
ASB16	24586687	NM_080863	17	42723238	9	-0.086246	17.5574	0.0169129
TTN	20143921	NM_133437	2	179593263	263	-0.180324	17.9902	0.0194493
TTN	20143913	NM_003319	2	179593263	260	-0.17232	17.9362	0.0195147
TTN	20143917	NM_133432	2	179593263	262	-0.148213	17.7743	0.0198981
EYA1	26667215	NM_172058	8	72159628	24	0.119443	23.9755	0.0284913
EGLN2	18141577	NM_080732	19	45998083	12	-0.691476	25.2902	0.0295023
EGLN2	18141576	NM_053046	19	45998083	12	-0.691476	25.2902	0.0295023
AMBP	31541901	NM_001633	9	112198456	12	0.578764	16.4831	0.0302717
EYA1	26667221	NM_172060	8	72159628	23	0.119524	23.9732	0.0339271
MURR1	22749078	NM_152516	2	62107368	8	-2.56877	22.5926	0.0392193
K6HF	4758617	NM_004693	12	51104120	16	1.36435	25.9926	0.0397363
TTN	19747266	NM_133378	2	179593263	402	-0.150795	17.7899	0.0447444
SLC22A16	31542326	NM_033125	6	110791475	13	0.277974	11.3051	0.0485243
CACNA1G	38505293	NM_198397	17	49113028	34	0.277107	17.5238	0.0492751
Statistical results of exon array experiment comparing U251 glioma cells before and after correction of FGFR1 exon 3 splicing by antisense morpholino oligonucleotides.
The Gene BasePair Start sites are based on the July 2003 build.
*Indicated as Differential Expression values in Figure 1A.
