# Supplementary material for: Global analysis of aberrant pre-mRNA splicing in glioblastoma using exon expression arrays
Source: BMC Genomics. 2008 May 12;9:216. doi: 10.1186/1471-2164-9-216 (PMC2410136; doi:10.1186/1471-2164-9-216)
Supplement: Additional file 5 — RefSeq entries with p-values < 0.05 in the normal brain versus glioma patient samples comparison shown in Figure 1B. Gene Information, T-values, significant p-values for NB vs. GBM data for Figure 1B. [file 1471-2164-9-216-S5.xls]

## Sheet: Data for Figure 1B
Additional file 5: RefSeq entries with p-value < 0.05 in the normal brain versus glioma patient samples comparison shown in Figure 1B
Gene Name	GI	Entrez ID	Chr.	Gene bp Start	Number of PSRs	T-value* (GBM-Normal)	Max T^2	p-value
SYN1	19924096	NM_133499	X	46479382	17	-3.74695	56.1009	2.17446e-06
SYN2	19924102	NM_133625	3	12021025	18	-4.12628	74.2419	3.00824e-06
NKX6-2	28912911	NM_177400	10	134032823	5	0.141896	35.4272	3.38736e-06
SYN1	19924098	NM_006950	X	46478244	20	-3.69595	49.6733	8.42219e-06
PRKCZ	10864649	NM_002744	1	1936113	17	-3.7432	40.1789	2.92035e-05
FAM9B	27734802	NM_173696	X	8403777	12	-1.28284	26.7121	3.13981e-05
SH3GL3	20070145	NM_003027	15	81836053	14	-5.71141	77.5921	4.3106e-05
MGC33486	34222205	NM_153266	11	65834700	8	-1.48136	27.1811	5.44195e-05
MOBP	5729930	NM_006501	3	39504152	8	-6.48338	71.1853	7.12162e-05
SLC17A7	9945321	NM_020309	19	54624898	15	-4.22188	68.568	8.60189e-05
MAP7	14165458	NM_003980	6	136645199	28	-4.85621	38.2101	0.000101008
C7orf30	19923976	NM_138446	7	23081243	7	1.72841	24.4882	0.000102448
2006-09-04	17986244	NM_080415	17	57072265	23	-5.67154	51.5855	0.000103844
MOBP	33636774	NM_182934	3	39504152	9	-6.97439	79.1589	0.000114316
GPR147	11545886	NM_022146	10	71359315	9	-1.01066	20.6805	0.000171697
2006-09-04	17986248	NM_080417	17	57072265	22	-5.77651	37.8612	0.000174164
CNTNAP4	20544135	NM_033401	16	76129603	37	-6.67951	83.3465	0.000198115
TUBB4	21361321	NM_006087	19	6445337	14	-5.45522	66.7686	0.000218437
LYPDC1	40255056	NM_144586	2	133613203	13	4.16712	37.1236	0.000271628
AMY1A	40254481	NM_004038	1	103552961	50	-2.49051	26.9595	0.000275241
A2BP1	22538402	NM_018723	16	6367289	17	-4.03873	40.5007	0.000288453
cardiac	4506756	NM_001035	1	234246850	116	-4.67319	38.8036	0.00029625
FA2H	33636751	NM_024306	16	74526428	11	-2.07315	21.7489	0.000304546
GRIN1	11038636	NM_007327	9	135390134	26	-3.72335	28.8225	0.000381226
GRIN1	11038634	NM_021569	9	135390134	25	-3.71215	28.594	0.000383233
C11orf9	7019334	NM_013279	11	61308456	33	-4.43477	41.5555	0.000440125
NEFL	5453761	NM_006158	8	24832232	13	-2.51662	32.5195	0.00045194
GJA12	9966910	NM_020435	1	225320099	12	-0.675481	21.2976	0.000472343
DUSP8	4758211	NM_004420	11	1544835	15	-2.40321	21.8169	0.000478739
INPP5A	38327536	NM_005539	10	133785717	20	-2.36364	22.7918	0.000503107
SLC24A2	9966786	NM_020344	9	19506150	14	-5.91668	51.73	0.000521003
ITGA5	4504750	NM_002205	12	53075331	32	0.924585	23.3113	0.000576895
MOG	11321598	NM_002433	6	29732467	11	-6.15449	62.311	0.000668674
p94	27765075	NM_173088	15	40411047	15	-5.53486	42.331	0.000686111
HCN1	32698745	NM_021072	5	45307523	14	-3.91208	41.9048	0.000691021
NES	38176299	NM_006617	1	153855384	26	2.92032	24.0986	0.000720709
REPS2	4758943	NM_004726	X	16326246	22	-4.02504	24.2542	0.000724348
p94	27765079	NM_173090	15	40413005	14	-5.51265	22.7782	0.000728556
p94	27765077	NM_173089	15	40413005	14	-5.51265	22.7782	0.000728556
HSFX1	7706602	NM_016153	X	147382606	8	-1.24397	16.4729	0.000769434
KIAA1622	17402885	NM_058237	14	92630689	30	-3.94546	28.8793	0.000849172
C20orf35	8923782	NM_018478	20	44720324	8	-4.77308	32.191	0.000852179
TRIP10	11342675	NM_004240	19	6692020	16	1.83541	20.6567	0.000860796
DKFZp761L1417	23097273	NM_152913	7	98055528	16	-3.64003	36.077	0.000924868
MAL	12408664	NM_022440	2	95176293	3	-6.03574	17.695	0.000935053
TYMS	4507750	NM_001071	18	647654	12	2.88372	19.7444	0.000957026
RNF40	37588854	NM_014771	16	30809866	27	0.656939	20.0316	0.000979446
EN1	7710118	NM_001426	2	119694898	12	-0.072693	18.2677	0.00100386
FLJ25477	40288202	NM_152704	13	23541745	12	-2.92564	19.8652	0.0010063
PPP1R14A	15147249	NM_033256	19	43433724	6	-4.68616	65.5426	0.00105915
CLCN1	4502866	NM_000083	7	142484148	27	-0.828363	18.1993	0.00106002
C3orf3	21359936	NM_020707	3	42694756	15	-2.78752	19.9026	0.00106219
RNF40	37588855	NM_194352	16	30809866	28	0.613954	19.8257	0.00112678
MGC35308	31341688	NM_175922	6	166629165	17	-0.733487	19.8462	0.0011386
A2BP1	22538408	NM_145893	16	7382547	18	-3.85171	30.8026	0.00114855
LGI3	21281680	NM_139278	8	22026284	10	-5.93023	44.1397	0.00115825
C9orf90	37537557	NM_197956	9	126199563	5	-0.233424	13.4288	0.0011611
SLC12A2	38569461	NM_001046	5	127495720	34	-3.34172	29.0184	0.00126424
APAF1	32483364	NM_001160	12	97541537	37	0.355871	17.947	0.00127546
APAF1	32483360	NM_181868	12	97541537	38	0.355249	17.9413	0.00128077
p94	27765073	NM_173087	15	40367753	25	-2.3675	19.6098	0.00130262
APAF1	32483362	NM_181869	12	97541537	18	0.253081	17.2802	0.00131115
TGFBI	4507466	NM_000358	5	135440960	22	2.84717	32.4953	0.00132404
MAL	12408662	NM_022439	2	95176293	4	-6.07559	16.8251	0.00141016
MBP	4505122	NM_002385	18	72818730	7	-4.75516	35.49	0.00142191
CD22	4502650	NM_001771	19	40514783	22	-1.77446	19.4386	0.00149462
TMEM10	16945967	NM_033207	10	97767565	13	-5.78006	60.1283	0.00150033
p94	27765081	NM_000070	15	40367753	27	-2.41426	19.2847	0.00156435
p94	27765071	NM_024344	15	40367753	27	-2.41426	19.2847	0.00156435
APAF1	32483358	NM_181861	12	97541537	40	0.302757	17.5674	0.0016182
APAF1	32483365	NM_013229	12	97541537	39	0.301506	17.5609	0.00161887
GSC	29171761	NM_173849	14	93224600	10	0.574056	16.3954	0.00163963
CIT	32698687	NM_007174	12	118535555	57	-1.42452	21.138	0.00173599
TRPV4	22547179	NM_147204	12	108683619	19	-0.557301	15.6954	0.00195883
IKBKG	21361093	NM_003639	X	152243614	18	-0.081063	16.2542	0.00199623
CA11	9951922	NM_001217	19	53833093	11	-3.26118	31.5529	0.0020166
MAG	18104956	NM_080600	19	40474877	16	-5.69648	67.916	0.00209776
KCNC2	24497457	NM_153748	12	73720911	14	-2.77259	31.2858	0.00211786
TRPV4	22547183	NM_021625	12	108683619	20	-0.593533	15.4613	0.00212087
RASGRF1	24797098	NM_002891	15	76970304	32	-3.91158	21.002	0.00212599
DEFB126	30061484	NM_030931	20	118269	6	-0.969787	11.8497	0.00215051
MGC2731	34147355	NM_024068	12	54904907	6	1.30659	15.0694	0.0021621
MGC2477	13129105	NM_024099	11	62205655	14	0.323056	14.8277	0.00220126
GPR51	40255244	NM_005458	9	96430230	30	-2.08335	22.7245	0.00220949
GRM3	4504138	NM_000840	7	85886133	10	-5.97013	25.9055	0.00224863
MAG	18104955	NM_002361	19	40474877	15	-5.70391	68.2941	0.00226984
BAK1	33457353	NM_001188	6	33587187	10	-0.545987	14.0491	0.0022702
GRIN1	11496970	NM_000832	9	135390134	23	-3.70481	23.5071	0.00233463
CNTN2	28373120	NM_005076	1	202189839	33	-5.06841	42.5924	0.00235982
FLJ10748	8922639	NM_018203	1	202483080	12	3.09803	25.9316	0.00237151
CNDP1	21071038	NM_032649	18	70372541	17	-7.12636	54.9417	0.0024731
2006-09-04	17986246	NM_080416	17	57072265	17	-5.71557	39.9099	0.00250074
testican	8393566	NM_016950	4	168351961	11	-6.60607	32.3166	0.0025957
SYNGR1	39777617	NM_004711	22	37988992	7	-3.10288	23.7462	0.00261792
KCNC2	24497456	NM_139136	12	73720911	16	-2.7605	30.4144	0.00279575
MAL	12408660	NM_022438	2	95176293	4	-5.97115	13.8258	0.0028352
WEE1	19718775	NM_003390	11	9558648	22	3.69593	39.0895	0.00289246
SCN8A	7657543	NM_014191	12	50271296	35	-2.95408	22.5684	0.00292852
ANKRD21	31343345	NM_174981	18	14501762	15	-1.1362	13.3298	0.00299041
SYT9	31342257	NM_175733	11	7237489	11	-3.89682	20.4332	0.00300103
ITK	21614549	NM_005546	5	156588792	20	-0.7919	11.7688	0.00302191
MOBP	33636770	NM_182935	3	39482122	12	-6.74201	36.1051	0.0030412
RHOU	19747277	NM_021205	1	225832700	8	-1.52212	17.9755	0.00318824
F11R	21464106	NM_144501	1	158182779	15	0.365838	14.3764	0.00322243
FLJ25402	22749168	NM_152567	8	13434711	6	-0.54738	10.3567	0.00331364
A2BP1	22538404	NM_145891	16	7382547	17	-3.75633	24.0082	0.00335229
PCSK6	20336179	NM_138319	15	99579403	27	-4.63294	24.6758	0.0033845
PCSK6	20336178	NM_002570	15	99579403	27	-4.63294	24.6758	0.0033845
NUBPL	13376746	NM_025152	14	30021312	13	-0.849192	11.7408	0.00339821
MYCBP	8850230	NM_012333	1	38741930	7	0.005928	12.4017	0.00351233
MCM5	23510447	NM_006739	22	34120730	23	1.56715	17.0352	0.00353227
HHIP	20143972	NM_022475	4	146144794	18	-5.10363	47.4776	0.00356956
SRPX	21314639	NM_006307	X	37039499	14	3.05252	23.8814	0.00359153
MAL	12408666	NM_002371	2	95176293	5	-6.03161	13.7543	0.00365939
LOC253982	38708312	NM_181718	16	29949929	9	-3.16339	19.8336	0.00379147
FAM19A4	40255264	NM_182522	3	68713987	8	-1.69617	12.3159	0.00380219
ADCY1	31083192	NM_021116	7	45354922	35	-2.53982	23.6261	0.00381818
LOC253982	38708316	NM_198907	16	29949929	11	-3.23412	20.4534	0.00387645
CREG2	24475868	NM_153836	2	101586608	10	-3.5418	21.7332	0.00392707
CAMK2A	25952113	NM_015981	5	149627569	25	-3.35611	18.1267	0.0039418
CKMT1B	11641403	NM_020990	15	41602381	16	-3.33226	17.9221	0.00396372
MAL2	16418396	NM_052886	8	120177173	7	-4.04126	85.8324	0.00402837
UBE2C	32967290	NM_181803	20	45126676	5	3.12198	18.2487	0.00406701
SLC27A2	23111065	NM_003645	15	48190477	13	-1.72415	10.72	0.00409578
SLITRK5	40217822	NM_015567	13	86022870	9	-1.2043	13.853	0.0041244
BMP2	4557368	NM_001200	20	6744236	5	0.365239	11.3935	0.00416381
KRT25B	31581548	NM_181539	17	39277439	14	-0.896123	11.7153	0.00420787
NEUROD2	21314637	NM_006160	17	38136666	5	-0.185991	12.2489	0.00425256
KHDRBS2	22749380	NM_152688	6	62386700	14	-2.06624	13.802	0.00429468
SNCB	6466453	NM_003085	5	176028133	7	-3.50962	32.7384	0.00438232
PPP2R2C	32967587	NM_020416	4	6386853	14	-4.79308	51.3604	0.00439799
C10orf86	8923008	NM_017615	10	123381194	13	-0.710418	14.3528	0.00444052
Lca	6005992	NM_007096	9	36181053	7	0.160403	13.672	0.00445514
FLJ20989	12751496	NM_023080	8	146282632	10	1.74762	14.8526	0.00457423
RIMS1	41054863	NM_014989	6	72592324	44	-3.45957	32.0809	0.00465746
GABA	4557600	NM_000807	4	46167878	12	-4.32594	17.2227	0.00484338
CAMK2A	25952117	NM_171825	5	149627569	24	-3.3552	18.3259	0.00486735
MGC4659	34147389	NM_025268	14	103964618	11	-0.484767	13.1896	0.0048956
CATSPER3	29789450	NM_178019	5	134379897	11	-0.712119	10.0156	0.0048962
F11R	21464105	NM_016946	1	158182779	19	0.268372	13.8312	0.00490748
ABC1	15451835	NM_001606	9	135258978	53	-4.53806	43.9362	0.00501857
DNCI1	4758177	NM_004411	7	95013902	22	-3.89498	28.0832	0.00504812
ST18	7662167	NM_014682	8	53073357	30	-4.92039	57.2371	0.00510444
SLC35F3	27735126	NM_173508	1	231124947	15	-1.64078	14.3967	0.00513481
TSPYL2	11545834	NM_022117	X	52078343	18	-2.66438	20.3228	0.00526122
GHRHR	4503996	NM_000823	7	30745955	15	-0.724525	11.6426	0.00533039
HOXA2	37596298	NM_006735	7	26882587	6	0.44788	9.55708	0.00533745
F11R	21464108	NM_144502	1	158182779	17	0.208983	13.5153	0.00536118
C10orf32	21389380	NM_144591	10	104278633	5	-0.487334	9.60493	0.0053823
F11R	21464112	NM_144504	1	158182779	21	0.22492	13.5931	0.00552438
GEF	22027527	NM_145735	13	109465874	24	-1.30765	15.9728	0.0055889
F11R	21464110	NM_144503	1	158182779	21	0.232724	13.6356	0.00561173
PLEKHK1	26190613	NM_145307	10	63297557	17	0.170393	12.2101	0.00561282
TPD52L2	40805867	NM_199362	20	63222937	13	0.424655	13.7876	0.00586297
BC008050	19924022	NM_138497	9	94239471	8	-0.911058	9.68978	0.00593121
TPD52L2	40805869	NM_199363	20	63222937	12	0.406153	13.6874	0.00600354
CLDN11	33598917	NM_005602	3	171457577	7	-4.28114	15.334	0.0061289
RECQL4	4759029	NM_004260	8	145741614	37	-0.559302	16.009	0.00624098
PTPRN	18860905	NM_002846	2	220356883	30	-2.74016	21.1916	0.00640151
UBE2T	7661807	NM_014176	1	199589053	8	1.827	19.4615	0.0064573
INA	39725658	NM_032727	10	104701527	12	-3.50247	49.9978	0.00651024
KIF1A	32307167	NM_004321	2	241977520	51	-3.38243	18.4194	0.00655197
FETUB	7657241	NM_014375	3	187679061	17	-1.09762	11.1265	0.00656282
PTPDC1	30089949	NM_177995	9	92134482	14	-1.2855	13.4593	0.0066075
FLJ37964	32698977	NM_182578	1	149034914	10	-0.719058	10.6202	0.00672912
A2BP1	22538406	NM_145892	16	7382547	16	-3.59186	19.2146	0.00676158
ZNRF4	34222361	NM_181710	19	5406441	9	-0.427311	10.8961	0.00682906
PDE2A	4505656	NM_002599	11	72013496	37	-2.74136	25.4205	0.00683838
PTPLA	18104975	NM_014241	10	17636282	8	-2.01753	12.0543	0.00697157
TPD52L2	40805863	NM_199360	20	63222937	14	0.379677	13.5611	0.00701066
LIPE	21328445	NM_005357	19	47597507	15	-1.50193	13.9421	0.00709669
TPD52L2	40805865	NM_199361	20	63222937	13	0.358093	13.4479	0.00723486
P2RX2	28416920	NM_174872	12	131434340	17	-0.551478	13.2969	0.00728658
IL1RAPL2	11225606	NM_017416	X	102582817	14	-1.215	11.1353	0.00737916
KCNH1	27436999	NM_002238	1	207936011	14	-3.66495	31.9843	0.00740365
PNN	33356173	NM_002687	14	37634438	21	-0.32029	14.5383	0.00748677
SLC17A3	5730046	NM_006632	6	25953309	15	0.735682	9.80297	0.00769525
SLITRK4	40217821	NM_173078	X	141409528	7	-4.36252	30.721	0.00772937
SMC4	21361251	NM_005496	3	161439300	34	3.06239	24.0979	0.00781131
PRDX4	5453548	NM_006406	X	23047113	10	3.12048	16.4068	0.00785017
LHPP	33636765	NM_022126	10	125724831	10	-1.75825	13.1406	0.00791349
Hsp40	4507712	NM_003315	17	40501641	15	-0.401308	13.1558	0.00813439
IGFBP2	10835156	NM_000597	2	217700674	7	3.84681	39.7742	0.0081533
SHOX2	6031199	NM_006884	3	159135875	12	1.16412	11.535	0.00821785
CNTNAP4	20544136	NM_138994	16	76123275	19	-6.60875	76.7198	0.00825328
KCNH1	27437000	NM_172362	1	207936011	15	-3.66526	31.4193	0.00842578
CACNA1A	13386497	NM_023035	19	13179126	65	-2.07916	17.7868	0.00847668
CACNA1A	13386499	NM_000068	19	13179126	65	-2.07916	17.7868	0.00847668
RBP7	16418454	NM_052960	1	9766862	6	-2.74371	14.5384	0.00858319
TCP11	31543802	NM_018679	6	35132706	19	-0.148254	12.3957	0.00860451
RFC2	31563533	NM_181471	7	73057928	14	2.95676	17.3397	0.00866044
FLJ11539	13376075	NM_024748	4	175154403	6	-0.667316	9.13832	0.00868627
LAMA3	38045909	NM_198129	18	19521634	92	-0.413708	14.4113	0.00868649
MMP8	4505220	NM_002424	11	102121556	11	-0.282259	8.15053	0.00874563
TEX261	21389354	NM_144582	2	71187612	9	1.55278	13.124	0.00888333
CRHBP	5921997	NM_001882	5	76333032	8	-0.855501	12.059	0.00892832
LSM11	27735088	NM_173491	5	157151653	7	-0.200177	10.3899	0.00894435
TP53INP2	39930398	NM_021202	20	34008837	10	-2.72544	20.7134	0.00901171
thrombin	6031164	NM_001992	5	76095858	10	2.94392	19.6416	0.00916505
PCSK6	20336185	NM_138322	15	99659226	12	-4.0807	16.157	0.00917911
CDC25C	12408659	NM_001790	5	137697181	19	0.528041	9.28817	0.00934726
HS6ST3	23592239	NM_153456	13	94441117	6	-0.659823	9.72748	0.00940194
BRSK1	24308325	NM_032430	19	60487345	29	-3.11712	15.9636	0.00951823
ZBTB37	34147425	NM_032522	1	171077461	5	-0.011556	8.3997	0.00957563
SBSN	38348365	NM_198538	19	40706109	7	-0.530524	9.80863	0.00964151
FLJ12442	12597652	NM_022908	3	52516873	21	2.63027	21.0369	0.00994249
K5B	27597103	NM_173352	12	51517854	17	-0.610087	9.81165	0.0100394
SNAP29	18765736	NM_004782	22	19537845	11	0.157904	11.3152	0.0101211
CA4	9951925	NM_000717	17	58701816	11	-1.56188	14.6541	0.0101846
TPTE2	40549424	NM_199254	13	17795016	25	-0.661759	10.3619	0.0101999
TPTE2	40549428	NM_130785	13	17795016	22	-0.648908	10.4156	0.0102653
CDC25C	12408657	NM_022809	5	137697181	16	0.464014	9.0146	0.0102858
PRRG2	4506136	NM_000951	19	54778288	11	-0.311348	9.44681	0.0103006
HCN2	21359847	NM_001194	19	540892	18	-2.14601	14.0933	0.0103097
KIF3B	31742486	NM_004798	20	31610483	16	-0.428347	12.6279	0.010454
ACTN3	4557240	NM_001104	11	66089768	25	-0.425773	11.6536	0.0104702
FLJ20184	8923172	NM_017700	4	106932596	5	-0.768006	8.86469	0.0104914
FOLH1	4758397	NM_004476	11	49132510	25	-5.42293	39.7156	0.010503
AURKB	4759177	NM_004217	17	8308622	13	0.596154	12.1998	0.0105347
GABA	30061562	NM_000814	15	24340300	10	-2.99437	17.3272	0.010828
CCDC7	37059791	NM_145023	10	32739100	24	-3.4395	21.0418	0.0110699
EFHA2	32171204	NM_181723	8	16895111	18	-3.18667	15.4324	0.0111183
P2RX2	28416919	NM_012226	12	131434340	17	-0.357867	12.2037	0.0111428
DKFZp547H025	9910195	NM_020161	2	228677344	7	-1.16721	7.4656	0.0115999
MOSPD1	9506542	NM_019556	X	132727269	12	0.337464	9.19906	0.0116696
ALPP	13787194	NM_001632	2	233446219	15	-0.009885	10.7955	0.0117394
PDPN	38202231	NM_198389	1	13272997	9	4.06243	33.9543	0.0118342
PDPN	38202229	NM_006474	1	13272997	9	4.06243	33.9543	0.0118342
DKFZp434C1418	27734954	NM_173655	3	98481160	15	-1.06123	10.9249	0.0118441
C9orf125	14150131	NM_032342	9	99618000	4	-3.02316	13.0571	0.0118497
DDOST	34147559	NM_005216	1	20447780	15	2.4283	14.8725	0.0118852
CALB1	5579451	NM_004929	8	91027426	14	-2.44416	18.9606	0.0118931
CASP7	32528289	NM_033338	10	115116317	12	0.661877	9.7855	0.0119571
TNFRSF7	23510435	NM_001242	12	6424287	10	-0.878089	10.4001	0.0119812
RAB3A	34147654	NM_002866	19	18168619	6	-3.64373	27.9494	0.0120371
CLDN10	38570071	NM_182848	13	93783842	10	-2.20603	34.0117	0.0120892
RTN1	10863934	NM_021136	14	58052748	15	-3.46954	28.3268	0.0121492
CACNB4	4502536	NM_000726	2	152898177	14	-2.82172	14.4246	0.0122157
PCTK3	38505200	NM_002596	1	202651159	20	-3.41433	15.2997	0.0122771
GH1	20809252	NM_022562	17	62467963	6	0.48624	8.97963	0.0122887
NRGN	5453799	NM_006176	11	124147393	5	-3.23808	13.0644	0.0123255
FOXD1	4758391	NM_004472	5	72826166	6	1.81839	9.97713	0.0123612
STX1B2	16418378	NM_052874	16	31039930	12	-3.2634	19.5741	0.0125465
ZNF19	38045955	NM_006961	16	71284314	11	-0.259071	9.4385	0.0125673
GABA	15193297	NM_033223	15	24779447	11	-1.72131	9.06719	0.0125895
RFC2	31563535	NM_002914	7	73057928	13	2.73896	15.2252	0.013051
GABA	38788154	NM_198904	5	161475900	14	-4.15563	22.5618	0.0131794
TA-NFKBH	21245099	NM_032721	19	41071098	17	-0.311873	9.96288	0.0132028
SNCG	4507112	NM_003087	10	88383031	7	-2.67955	12.8989	0.0136814
GLYAT	5031708	NM_005838	11	58252922	6	-0.587249	7.58045	0.0136832
NAG6	32171243	NM_022742	7	127986079	27	-1.81987	13.1482	0.0141411
MGC2744	34147388	NM_025267	17	41475709	19	-0.541644	11.4834	0.0142404
Ig	21361913	NM_022367	1	153341132	17	-1.39643	11.7484	0.0143675
ADAM19	15451843	NM_033274	5	156885214	34	-0.303606	13.0382	0.0143737
ATP1A3	34303927	NM_152296	19	47162570	25	-3.10211	31.238	0.0144544
GABA	34452722	NM_000809	4	46836460	11	-3.44465	20.0743	0.0144656
ANLN	31657093	NM_018685	7	36170579	31	-2.9163	30.6202	0.0144912
SLITRK1	40217816	NM_052910	13	82249343	7	-4.40547	24.3372	0.0145974
AURKC	4507272	NM_003160	19	62433981	13	-1.37105	10.0433	0.0146814
TRPV6	21314681	NM_018646	7	142039895	22	-1.24753	10.6194	0.0147799
PPP1R16B	34335276	NM_015568	20	38119759	14	-3.91743	22.8833	0.0149242
KIAA1900	24308379	NM_052904	6	97460469	13	-4.45444	28.3621	0.0149585
LYNX1	29294644	NM_177477	8	143919603	6	-2.61479	14.6034	0.014974
FLJ33708	27735140	NM_173675	6	6305832	7	-1.09617	9.72951	0.0151016
FLJ35740	22507406	NM_147195	9	38530568	17	-1.9007	11.8384	0.0151842
PTPN7	18375657	NM_002832	1	199404402	19	-0.494757	10.6083	0.0153792
P2RX2	28416922	NM_174873	12	131434340	18	-0.276832	11.7557	0.0153985
MRPL19	21735600	NM_014763	2	75848470	11	0.494156	10.5804	0.0155844
ITPK1	21359893	NM_014216	14	91396255	17	-2.34498	14.2179	0.0156137
MGC39827	31341910	NM_178499	12	118184469	17	-0.568377	9.51678	0.0156712
LOC81691	13569912	NM_030941	16	20784477	24	-0.17482	9.27318	0.0157036
P2RX2	28416917	NM_170682	12	131434340	20	-0.329269	12.0393	0.0157903
TCEB3B	7705978	NM_016427	18	42811360	10	-1.26721	8.17976	0.0158397
C20orf54	34147463	NM_033409	20	735724	8	-0.642104	7.82984	0.0158937
CACNA1G	38505293	NM_198397	17	49113028	34	-0.95872	12.3471	0.0159286
ANKS1B	10047133	NM_020140	12	97631805	15	-4.01655	12.48	0.0159472
TES	23238187	NM_152829	7	115429090	10	0.38407	9.43013	0.0159676
PTPN7	18375661	NM_080589	1	199404402	18	-0.632086	10.1017	0.0161362
ELAVL2	4758261	NM_004432	9	23682554	11	-2.88967	13.4166	0.0161925
USH2A	28144904	NM_007123	1	213403783	37	-0.937121	8.95516	0.0163144
SMPD3	8923945	NM_018667	16	68171344	7	-1.55935	9.21512	0.0164142
CAMKV	34147351	NM_024046	3	49854439	17	-2.89049	17.72	0.0164162
FLJ31031	32698895	NM_182533	1	1985325	15	-0.10328	11.5384	0.0164845
SYNGR1	39777618	NM_145731	22	37988992	6	-2.24555	12.075	0.0165768
P2RX2	28416918	NM_170683	12	131434340	21	-0.299322	11.8814	0.0168854
ELAVL1	38201713	NM_001419	19	7929462	17	1.25895	12.5362	0.0168925
PAQR6	24432010	NM_024897	1	153430005	22	-2.8685	15.1087	0.0169303
MPP7	34222227	NM_173496	10	28347020	20	-1.93493	11.4823	0.0169947
P2RX2	28416916	NM_016318	12	131434340	19	-0.253458	11.6318	0.0170352
NEUROD6	27475984	NM_022728	7	31119350	4	-2.02805	7.38685	0.0170967
PDIA2	5803118	NM_006849	16	273215	15	-1.60567	11.7394	0.0171487
FLJ22814	13376383	NM_024916	19	40511931	8	-2.49303	9.92224	0.0174634
SSRP1	28416943	NM_003146	11	56868848	21	1.9974	13.8678	0.0175304
LOC138046	40255191	NM_173848	8	85145775	12	-2.12511	9.5138	0.0177388
SECP43	37059777	NM_017846	1	28567134	11	0.479236	9.47045	0.0178085
TRPC7	9966864	NM_020389	5	135625362	14	0.308671	6.56642	0.0179729
HK3	4504394	NM_002115	5	176288795	23	-0.839107	10.0651	0.0181091
ADAMTS19	19525736	NM_133638	5	128872318	36	-1.28515	11.0381	0.0181643
CAMK1D	23943849	NM_153498	10	12395506	13	-2.07688	13.6984	0.0181736
UBE2C	32967284	NM_181800	20	45126676	7	2.79213	14.2125	0.0181817
HORMAD1	31542506	NM_032132	1	147887116	17	-0.197285	8.01099	0.0182594
DIXDC1	39930478	NM_033425	11	111385722	20	-3.31481	24.9283	0.0184004
CTSH	23110956	NM_148979	15	76929939	15	0.192207	11.831	0.0184318
2006-09-04	17986250	NM_004574	17	57072265	16	-5.80373	12.5445	0.018491
MAPBPIP	7661727	NM_014017	1	153241472	8	0.112683	8.83816	0.0184913
CRISPLD1	21314740	NM_031461	8	75946815	27	2.70259	14.1402	0.0186465
FLJ22386	13375778	NM_024589	16	4847271	16	-3.06203	13.8464	0.0191786
SLC26A3	4557534	NM_000111	7	106966450	25	-0.645678	7.68407	0.0195606
UBE2C	32967292	NM_007019	20	45126676	8	2.72677	14.4062	0.0196802
RP1L1	40255277	NM_178857	8	10501271	19	-0.512819	10.2769	0.0196874
Hsp40	33354248	NM_018602	15	76272325	17	-2.65826	13.1329	0.0197008
CARD6	16554563	NM_032587	5	40886797	12	0.051181	6.78417	0.0197922
TUBA8	9507214	NM_018943	22	16968159	7	-2.85058	14.3418	0.0198168
C15orf16	18702330	NM_130901	15	29491374	24	-0.79334	12.1672	0.0198485
HS3ST2	5174462	NM_006043	16	22792439	7	-2.43157	16.1036	0.0198619
DNM1	4758181	NM_004408	9	126341703	26	-2.74294	19.6569	0.0199971
PCSK6	27894284	NM_138325	15	99640344	16	-4.60144	25.9224	0.020037
PEX5L	7706670	NM_016559	3	180839770	17	-5.61788	48.7012	0.020156
TYRO3	27597077	NM_006293	15	39567266	22	-2.50059	13.3608	0.0201621
MICALL1	31324576	NM_033386	22	36545468	28	-1.10827	11.629	0.0203232
TPPP	5902017	NM_007030	5	716216	8	-5.05224	16.6265	0.0205202
TBX10	32567783	NM_005995	11	67174133	11	-0.697479	7.91848	0.0205554
PRKCB1	40255270	NM_002738	16	23814049	19	-3.90735	38.6864	0.020631
FLJ31204	30410024	NM_174912	X	56279929	18	-1.02792	7.85206	0.0206416
MT1B	27414494	NM_005947	16	56461207	6	1.59697	11.2323	0.0207271
MAML2	33286443	NM_032427	11	95399931	20	1.02644	11.5552	0.0207791
ALPK3	24308216	NM_020778	15	83089678	32	-0.706361	11.4854	0.0208052
PTPN7	18375659	NM_080588	1	199404402	20	-0.595594	10.2236	0.0208371
GABA	4503864	NM_000813	5	160701982	15	-4.34544	51.2593	0.0208657
SH3GL2	4506930	NM_003026	9	17569214	14	-2.44699	24.7955	0.0209712
PCSK6	20336187	NM_138323	15	99622129	15	-4.60424	26.1181	0.0210324
PCSK6	20336181	NM_138320	15	99588495	22	-4.37735	19.5567	0.0210332
PCSK6	20336183	NM_138321	15	99588495	22	-4.37735	19.5567	0.0210332
survivin	4502144	NM_001168	17	76807524	10	2.54585	15.8808	0.0211168
CTSH	23110954	NM_004390	15	76929939	16	0.166527	11.6152	0.0212166
TES	23238186	NM_015641	7	115405077	12	0.25448	8.83387	0.0214422
FLJ11127	9506640	NM_019018	5	14634741	10	0.214183	7.85732	0.0215839
GABA	12548784	NM_021911	5	160701982	16	-4.33979	50.7646	0.0215924
FDXR	13435349	NM_024417	17	73455743	16	-0.382745	10.6667	0.0217264
FDXR	13435351	NM_004110	17	73455743	16	-0.382745	10.6667	0.0217264
HEPH	21166383	NM_014799	X	64250899	27	-0.907466	10.2854	0.0217286
PNMT	31543421	NM_002686	17	38199691	4	0.229436	6.14143	0.0217681
GJB1	31542846	NM_000166	X	69309866	6	-2.11881	8.93012	0.0218318
OLFM1	34335283	NM_006334	9	133406461	6	-2.43259	23.3579	0.0218654
FLJ34512	40255165	NM_173476	16	712588	27	-0.781252	11.1241	0.0218686
WBSCR17	22538494	NM_022479	7	70009905	19	-3.36363	16.0851	0.0220479
PCSK6	20336189	NM_138324	15	99622129	16	-4.6082	26.1782	0.0220848
KRT16	24430191	NM_005557	17	40139197	17	-0.83406	10.1019	0.0222249
MYH11	13124874	NM_022844	16	15763443	48	-1.033	11.9152	0.0223635
COPZ2	7705982	NM_016429	17	46578186	10	0.98552	12.4688	0.022425
SERPINH1	32454740	NM_001235	11	74999477	16	3.10088	15.7733	0.0224815
IL12A	24430218	NM_000882	3	161027756	11	-0.319616	6.24589	0.022661
TPTE	40549430	NM_013315	21	9928622	29	-0.38126	9.55554	0.0227434
GRM1	6006005	NM_000838	6	146331254	19	-1.59001	10.703	0.0227552
MYH11	13124878	NM_002474	16	15763443	47	-1.07394	11.7217	0.0227986
RGS7	21361148	NM_002924	1	237979963	21	-2.96678	16.332	0.023128
ZNF100	27734944	NM_173531	19	21697407	13	-0.025976	8.17106	0.0232188
LRP2	6806918	NM_004525	2	170187411	93	-4.05001	27.7345	0.023239
PERP	31377721	NM_022121	6	138392495	9	-0.280894	8.25752	0.023332
PCANAP6	14916436	NM_033102	1	202804419	9	-1.99541	10.0357	0.023413
HEPH	21166384	NM_138737	X	64249453	28	-0.904225	10.2059	0.023564
HSPA2	13676856	NM_021979	14	62992663	10	-3.76412	11.5906	0.0236416
SEPN1	28827777	NM_020451	1	25731368	22	2.14668	12.7587	0.0240712
CRYBA4	4503058	NM_001886	22	25343114	9	-0.410686	7.88228	0.0242137
C3orf18	31543080	NM_016210	3	50554482	9	-0.258329	8.04415	0.0242623
FBXL16	34222207	NM_153350	16	682501	9	-3.17219	14.4862	0.024344
FKBP10	21361894	NM_021939	17	40342339	18	2.62796	14.1299	0.0245569
SLC5A11	17941284	NM_052944	16	24824103	21	-3.2765	11.7285	0.0246278
P160	7657350	NM_014520	17	4648790	39	-0.083784	12.4847	0.0249082
TPTE	40549434	NM_199260	21	9928622	27	-0.474831	9.2001	0.0249928
FLJ25476	38570114	NM_152493	1	33224638	13	0.887688	10.0925	0.0251846
AK5	28144896	NM_174858	1	77170591	22	-5.27843	18.2641	0.0252049
TPTE	40549432	NM_199259	21	9928622	28	-0.477156	9.1914	0.0252775
FLJ44299	38348293	NM_198491	16	84911654	14	-0.775177	9.45443	0.0254061
NOS1AP	31317300	NM_014697	1	159227104	15	-0.859254	10.2728	0.0254678
NME7	37574616	NM_013330	1	166289148	15	0.325834	9.53185	0.0257106
UBE2L6	38157980	NM_004223	11	57094497	9	1.84665	9.93649	0.025859
SULT4A1	29029532	NM_014351	22	42478689	11	-3.42932	17.0067	0.0258813
OSBPL1A	19718745	NM_018030	18	19994004	21	-3.22287	27.1253	0.0259374
PRODH	19924110	NM_016335	22	17274847	20	-2.09227	14.4589	0.0259458
PAIP1	34452728	NM_006451	5	43571872	17	0.848964	10.4776	0.0260749
CLMN	19923598	NM_024734	14	93647905	20	-3.95829	34.1076	0.0265258
CAMK2B	26051203	NM_001220	7	44000440	24	-2.51693	18.9565	0.0265507
NID1	4505394	NM_002508	1	233182315	23	1.95636	13.2706	0.0266171
ZNHIT1	37594439	NM_006349	7	100421149	8	1.75351	14.411	0.0266367
WASF3	21237780	NM_006646	13	24929908	19	-2.07706	17.424	0.0266679
MMP14	13027797	NM_004995	14	21295890	18	2.47844	13.2893	0.0267255
RTBDN	13899246	NM_031429	19	12797297	11	-0.545427	8.62348	0.0267666
RASAL1	4759025	NM_004658	12	111949686	27	-1.31676	11.7376	0.0267753
MKRN3	5032242	NM_005664	15	21358290	11	-0.231466	7.29925	0.0268713
VGCNL1	24119273	NM_052867	13	99405647	49	-3.91945	19.8391	0.0268965
evectins	10864012	NM_021200	11	73083530	13	-3.19974	16.6446	0.027242
OPRM1	4505514	NM_000914	6	154391484	7	-1.24796	7.61966	0.0273976
SYNJ2	26190607	NM_003898	6	158312203	40	-3.2508	16.2743	0.0275165
CTAG2	10337608	NM_020994	X	152347801	7	-0.165027	7.27376	0.0276516
ligand	23510439	NM_003810	3	173544387	12	1.67263	10.4319	0.0277827
CCL23	22538805	NM_005064	17	34485647	7	-0.886205	6.58605	0.0279284
NECAP2	39725692	NM_018090	1	16148351	16	1.12651	10.8893	0.0279879
TF	21536430	NM_001063	3	134786193	22	-4.54615	18.7172	0.02804
TXNDC3	31543835	NM_016616	7	37628978	20	-0.31917	6.42863	0.0281305
CYP7B1	13787190	NM_004820	8	65558624	13	-1.12612	9.60595	0.0281782
EFNA5	4503486	NM_001962	5	106792900	8	-0.511497	8.30752	0.0282782
NTSR1	4505476	NM_002531	20	62066478	13	-0.719393	9.17722	0.0283417
BIK	21536418	NM_001197	22	41750969	8	-0.301532	6.63051	0.0284422
PFAS	31657128	NM_012393	17	8357742	39	0.029359	11.6094	0.0284835
CCL23	22538807	NM_145898	17	34485647	6	-0.894708	6.54082	0.0285071
DISP1	25952133	NM_032890	1	220172462	17	0.576398	8.72861	0.0287961
BZW2	7661743	NM_014038	7	16430095	17	2.17139	11.2871	0.028952
ATP8A2	38372937	NM_016529	13	23841114	37	-4.40264	29.1407	0.0289562
SOX18	31077201	NM_018419	20	63405433	7	0.759851	8.45798	0.0290166
PPM1G	29826283	NM_002707	2	27579000	16	2.50994	11.6282	0.0293209
BCL11A	20336310	NM_138553	2	60652835	17	-1.04119	9.99891	0.0293274
BCL11A	20336306	NM_018014	2	60652835	17	-1.04119	9.99891	0.0293274
LSM4	33620778	NM_012321	19	18278761	10	0.677952	9.82364	0.0294611
PADI2	15042936	NM_007365	1	16776619	17	-2.33885	13.7204	0.0294726
PLSCR2	9966794	NM_020359	3	147471988	10	-0.548946	6.98364	0.0296634
TBX21	7019548	NM_013351	17	46285331	11	0.294538	8.34037	0.0297599
SYT4	34222118	NM_020783	18	39099845	8	-3.59149	42.7834	0.0297866
FBXO2	15812197	NM_012168	1	11417992	7	-3.12266	12.8004	0.0298118
FLJ10408	8922410	NM_018088	12	8265125	10	-1.43483	8.39639	0.0298813
GREM1	37693998	NM_013372	15	30726379	11	-2.8091	10.7214	0.030124
FLJ32786	21389482	NM_144648	7	133228247	25	0.053201	8.04563	0.0302032
TPTE	40549436	NM_199261	21	9928622	24	-0.781888	8.02678	0.0302062
LOC123169	37059738	NM_138792	15	49946277	13	0.068496	9.4102	0.0302258
ABC1	27436954	NM_172346	17	67671972	50	-1.18183	12.4118	0.0303079
NSEP1	34098945	NM_004559	1	42561470	12	2.59116	10.5452	0.030516
IL18R1	27477086	NM_003855	2	102600520	18	-0.89823	5.12041	0.0306629
SNCA	6806897	NM_007308	4	91105612	6	-4.23583	9.75733	0.03077
PCDH7	14589930	NM_002589	4	30472927	12	-1.73103	8.79139	0.0309261
EDG8	18141314	NM_030760	19	10484417	10	-1.98705	11.1021	0.0309954
C1orf1	4557380	NM_001213	3	55648591	4	-2.02597	5.63868	0.0311562
DOCK9	24308028	NM_015296	13	97143746	61	-3.41415	16.3933	0.0312797
KLK6	21327702	NM_002774	19	56153704	12	-5.08009	63.7777	0.031336
UBE2C	32967288	NM_181802	20	45126676	13	0.675306	9.87638	0.0313416
ANKS1B	37620176	NM_152788	12	97631805	33	-4.13108	20.0416	0.0314869
KCNMB4	26051274	NM_014505	12	69046271	11	-3.55135	24.441	0.0317006
PRO0386	8923971	NM_018562	X	16504708	3	-1.91007	5.11926	0.0317493
NME7	37574613	NM_197972	1	166289148	14	0.325157	9.53149	0.0317578
ERBB3	4503596	NM_001982	12	54760153	33	-3.81132	24.885	0.0317808
GDF2	7705307	NM_016204	10	47808194	6	-0.592909	7.88663	0.0318696
HAPLN2	11141886	NM_021817	1	153805877	10	-1.98892	9.38687	0.0319342
CCKBR	33356159	NM_176875	11	6245274	7	-0.907436	7.62472	0.0320705
CCL16	22538800	NM_004590	17	34449084	8	-0.718519	6.39807	0.0321226
RASGRF2	38505169	NM_006909	5	80340636	32	-4.37353	31.6032	0.0322165
DOC2A	4503352	NM_003586	16	30054816	14	-1.96728	10.7247	0.0330955
PPM1G	29826281	NM_177983	2	27579000	18	2.47884	11.3142	0.0331044
HLF	31542934	NM_002126	17	53817023	9	-2.96011	13.5304	0.0331524
FLJ20699	8923627	NM_017931	22	44876177	15	0.484793	8.0302	0.0331588
ABC1	27436952	NM_080284	17	67671972	51	-1.21388	12.689	0.033314
FLJ23558	13376657	NM_025095	16	20910369	7	-0.739093	4.95287	0.0334548
TOP2A	19913405	NM_001067	17	38917945	42	4.7242	14.1293	0.0334712
GKAP1	20127641	NM_025211	9	81811458	16	-0.571236	8.06404	0.0336863
SPTLC1	30474870	NM_178324	9	90182754	10	0.599482	8.35528	0.0341562
ZFYVE26	38202204	NM_015346	14	66203282	55	-0.786275	10.9347	0.0341657
STK31	14602442	NM_031414	7	23492176	26	-0.833626	7.46251	0.0342987
PLA2G4D	29837661	NM_178034	15	40075263	10	-0.483945	8.36951	0.0344921
CORO2A	16554582	NM_003389	9	96266311	15	-0.94626	8.16752	0.0345885
DTNB	37577100	NM_033148	2	25574802	25	-2.0476	12.0842	0.0347717
DTNB	37577096	NM_183361	2	25574802	25	-2.0476	12.0842	0.0347717
FJX1	18765710	NM_014344	11	35604505	11	2.45819	13.123	0.0349572
HIST1H3F	21396497	NM_021018	6	26358357	2	1.12309	4.92405	0.035012
ZDHHC11	13376149	NM_024786	5	848467	27	-2.03373	10.833	0.0353765
CACNA1G	38505283	NM_198385	17	49113028	50	-0.771478	11.1297	0.0356381
CACNA1G	38505281	NM_198384	17	49113028	49	-0.771013	11.1273	0.0356648
CACNA1G	38505266	NM_018896	17	49113028	51	-0.77275	11.1321	0.0356907
CACNA1G	38505275	NM_198380	17	49113028	49	-0.770651	11.124	0.0357116
BCAS1	4502372	NM_003657	20	53246882	12	-4.7072	51.7597	0.0357471
CHRNA4	29570783	NM_000744	20	62702537	12	-0.534541	7.97162	0.0357611
CACNA1G	38505285	NM_198386	17	49113028	48	-0.769865	11.1194	0.0357685
CACNA1G	38505271	NM_198378	17	49113028	48	-0.769865	11.1194	0.0357685
GTPBP5	31563510	NM_015666	20	61453881	17	0.164092	9.79846	0.0359281
CORO2A	34335234	NM_052820	9	96266311	15	-0.981776	8.03735	0.0359494
PXMP2	8923891	NM_018663	12	131503109	9	2.41886	11.5996	0.0362658
ADAM11	4585709	NM_002390	17	43311732	27	-1.31662	11.2594	0.0363766
CACNA1G	38505273	NM_198379	17	49113028	48	-0.763113	11.0764	0.0363934
CAMK2B	26051217	NM_172084	7	44000440	16	-2.64719	23.4861	0.036407
CACNA1G	38505269	NM_198377	17	49113028	50	-0.764868	11.0827	0.0364085
LYG2	31652254	NM_175735	2	99480116	10	-0.689073	6.26624	0.0364113
CACNA1G	38505287	NM_198387	17	49113028	47	-0.762564	11.0734	0.0364284
CACNA1G	38505289	NM_198388	17	49113028	47	-0.762564	11.0734	0.0364284
CACNA1G	38505291	NM_198396	17	49113028	49	-0.764577	11.0801	0.0364365
CACNA1G	38505277	NM_198382	17	49113028	48	-0.762416	11.0731	0.0364408
CACNA1G	38505279	NM_198383	17	49113028	49	-0.764105	11.0784	0.0364635
GLUD1	4885280	NM_005271	10	88474825	20	-1.13977	11.6052	0.036494
HNRPAB	14110401	NM_004499	5	177745439	9	2.10324	9.15731	0.0366533
CAMK2B	26051215	NM_172083	7	44000440	18	-2.67125	23.9392	0.0366857
TSSK4	28372564	NM_174944	14	22665842	10	-1.3967	7.27172	0.0368236
PCDH7	14589932	NM_032456	4	30472927	12	-1.67188	8.43142	0.036824
PIGT	23397652	NM_015937	20	44730237	15	0.111221	10.3156	0.0368735
CACNA1G	38505267	NM_198376	17	49113028	46	-0.748876	10.9917	0.0368795
PDIK1L	22779869	NM_152835	1	26043013	5	0.205689	7.2653	0.0369657
CCNA2	16950653	NM_001237	4	123197376	10	2.936	10.5239	0.0369674
FLJ14640	37537707	NM_032816	19	38113985	15	0.583177	9.46687	0.0369904
SPAG11	17402930	NM_058203	8	7306338	11	-0.695873	8.79425	0.0370624
KCNC2	24497455	NM_139137	12	73723151	12	-1.19066	9.31195	0.0370831
ARHGAP11A	40788020	NM_014783	15	30623756	21	2.42239	15.0008	0.0371733
CALD1	15149460	NM_033138	7	133880581	26	2.00958	15.0113	0.0372684
MLCK	32698825	NM_182493	16	46522535	21	-0.691736	8.46335	0.0375084
CKLFSF5	32130531	NM_138460	14	21836144	8	-3.56436	8.83809	0.0376493
FLJ37794	27734790	NM_173588	11	18690167	26	-0.67539	8.47205	0.0377915
C22orf18	37059723	NM_024053	22	40577779	8	0.702366	7.72495	0.038092
PTK2B	27886587	NM_173175	8	27204990	33	-1.78576	14.1487	0.0381331
SCDR10	38348361	NM_198533	19	5635843	17	-0.535689	8.66812	0.0384239
SYNGR3	22091456	NM_004209	16	1979963	9	-1.51432	8.26961	0.0384515
SMN1	13259511	NM_022874	5	69077489	10	-0.152185	7.64928	0.0384738
PKD1L3	31559824	NM_181536	16	71739622	40	-0.702398	7.82651	0.0384828
IGFL1	38348369	NM_198541	19	51424871	5	-0.502991	6.08592	0.038566
HNRPAB	14110403	NM_031266	5	177745439	10	2.13003	9.313	0.0386197
SNCA	6806896	NM_000345	4	91105085	9	-4.3371	10.0743	0.0386603
MS4A6A	23238233	NM_022349	11	59715336	11	1.74826	13.0471	0.0386832
DTNB	37577098	NM_033147	2	25574802	26	-2.0089	11.771	0.0386886
DTNB	37577094	NM_183360	2	25574802	26	-2.00011	11.7273	0.0389071
TNFRSF12A	7706185	NM_016639	16	3070683	5	2.5148	12.7379	0.0391075
APLT	17978470	NM_006095	4	42330089	42	-5.16167	32.5423	0.0391133
UBN1	40255309	NM_016936	16	4902243	27	-0.10736	8.86616	0.0392535
NXPH4	39930314	NM_007224	12	55896844	10	0.160725	7.71138	0.03974
SCDR10	38424084	NM_198706	19	5635843	18	-0.52388	8.59726	0.0397667
GDA	4758425	NM_004293	9	70221507	18	-2.97056	14.3401	0.0398131
NPTX1	4505442	NM_002522	17	79140771	11	-3.73252	18.7357	0.039968
ELMO1	18765699	NM_014800	7	36635113	24	-3.13731	31.3025	0.040254
CAMK2B	26051211	NM_172081	7	44000440	19	-2.66854	23.6214	0.0402601
ENC2	21362104	NM_022480	15	84032325	8	0.091156	7.58343	0.0404919
EMP1	4503558	NM_001423	12	13240909	9	2.41304	12.3328	0.0405286
LCK	20428651	NM_005356	1	32219419	15	-0.41636	7.8077	0.0406007
DTNB	37577101	NM_021907	2	25574802	27	-1.99507	11.6183	0.0406144
CENPA	4585861	NM_001809	2	26983520	8	0.964199	7.56572	0.0407551
CAMK2B	26051213	NM_172082	7	44000440	19	-2.59251	21.1868	0.0408788
BAIAP2	9257198	NM_017451	17	79709192	18	-0.428335	9.24475	0.041044
LAT2	14702181	NM_014146	7	73042373	15	-0.271113	8.5168	0.0410746
SYN2	19924100	NM_003178	3	12021025	14	-3.99991	46.5641	0.0411276
PTK2B	27886589	NM_173176	8	27204990	34	-1.77885	13.9297	0.0411983
LAT2	14702183	NM_032463	7	73041248	16	-0.272715	8.50841	0.0413748
C7orf31	38570063	NM_138811	7	24916587	18	0.00349	7.75952	0.0414974
CD207	7657290	NM_015717	2	71031884	12	-0.608885	7.03597	0.0415726
DHRS10	7705906	NM_016246	19	54008088	11	-0.805835	9.42826	0.0416353
APOA4	5174773	NM_000482	11	116229117	9	-0.729412	7.1973	0.0419808
EGR4	4503494	NM_001965	2	73492599	6	-0.630242	6.70297	0.0421394
ADAM11	11496997	NM_021612	17	43322514	22	-1.42207	10.4461	0.0422746
AEBP1	4755145	NM_001129	7	43885044	32	1.56707	11.6072	0.0422978
EFCBP1	31377716	NM_022351	8	91760370	17	-4.8464	54.653	0.042341
LAT2	14702187	NM_022040	7	73041248	17	-0.277679	8.48485	0.0423437
CNGB3	21361815	NM_019098	8	87542686	23	-0.772936	7.20781	0.0424238
MGC3121	31543177	NM_024031	16	30698282	17	0.187743	9.37564	0.0424508
CDK3	4557438	NM_001258	17	74594629	8	-0.570843	6.49927	0.0426706
AVPI1	11119427	NM_021732	10	99101774	4	-1.11344	6.29044	0.0428179
THAP10	31543086	NM_020147	15	68889499	6	-0.179108	5.25348	0.0428803
PTPRF	29171754	NM_003625	12	80158195	41	-3.83431	31.2143	0.0428885
FLJ31528	21389576	NM_144679	17	79902197	15	-0.417062	8.9083	0.0430533
KCNC1	24497454	NM_004976	11	17721876	6	0.077715	7.45021	0.043554
CAMK2B	26051205	NM_172078	7	44000440	21	-2.62007	21.3803	0.0437001
ARHGAP11A	40788017	NM_199357	15	30623756	16	2.22261	13.9888	0.0438585
MGC35154	22749256	NM_152614	2	232660201	5	-0.986025	5.59715	0.04386
PTK2B	27886583	NM_004103	8	27190908	38	-1.75138	13.5368	0.0439041
PTK2B	27886585	NM_173174	8	27190908	39	-1.74833	13.4733	0.0441513
BMP8A	32441272	NM_181809	1	39370957	8	-0.896052	7.45068	0.0441888
ICAM5	12545403	NM_003259	19	10261654	17	-0.94013	9.17479	0.0444102
SNAP25	18765734	NM_130811	20	10194476	13	-3.72046	33.5835	0.044449
CILP	4502844	NM_003613	15	63204418	15	-0.453059	6.50904	0.0444596
PPAP2C	29171743	NM_003712	19	232047	9	-2.66072	10.9555	0.0446128
CLUL1	40316929	NM_014410	18	586997	11	-1.58799	7.60897	0.0446346
ARX	24497588	NM_139058	X	24384221	13	0.147216	8.40256	0.0446949
SNAP25	18765732	NM_003081	20	10194476	13	-3.66486	30.9042	0.0448107
PPP2R2C	32967592	NM_181876	4	6386853	13	-4.73367	29.1146	0.0448749
HRASLS	38455407	NM_020386	3	194279826	8	0.239573	7.01888	0.0448773
SCDR10	38424078	NM_198707	19	5636003	17	-0.473737	8.30601	0.0449315
TAGLN2	4507356	NM_003564	1	157104697	11	2.60668	26.8158	0.0450572
HSC20	27414254	NM_172002	22	27462637	9	0.577401	6.8491	0.0454247
TCF21	38202238	NM_198392	6	134190830	6	0.126607	5.07406	0.0455525
NBEA	21536251	NM_015678	13	33314455	72	-2.58827	14.1173	0.0456874
IGFBP3	19923110	NM_000598	7	45692750	13	2.85519	29.4983	0.0457755
HOXC11	24497534	NM_014212	12	52653195	5	-0.16004	6.40239	0.0458456
CTNNA3	7019570	NM_013266	10	67024690	21	-3.85636	25.4276	0.0459518
CD16b	10835138	NM_000570	1	158781575	7	2.04933	8.86774	0.0459792
CCNB1	34304372	NM_031966	5	68478822	15	3.27917	11.379	0.046024
KCNJ9	25121969	NM_004983	1	157270498	8	-2.03898	8.23987	0.0461288
IGSF10	38490687	NM_178822	3	152475394	16	-0.76399	5.81423	0.0462328
NID67	40805107	NM_032947	5	150186641	7	0.278956	7.50787	0.0462685
NCDN	24307948	NM_014284	1	35451076	15	-2.73238	10.5546	0.0463263
GABA	38788134	NM_000816	5	161475900	13	-4.16569	23.4374	0.0463373
RAB11FIP4	28195387	NM_032932	17	29864214	21	-4.50097	36.0313	0.0464054
USH1C	5031978	NM_005709	11	17479762	24	-0.851338	9.1179	0.0465018
CAMK2B	26051209	NM_172080	7	44000440	20	-2.66315	22.8245	0.0465061
CAMK2B	26051207	NM_172079	7	44000440	20	-2.66315	22.8245	0.0465061
CDC42	16357471	NM_044472	1	21848661	9	0.718905	7.7984	0.0465248
DLGAP1	19923273	NM_004746	18	3489182	17	-2.48498	17.0826	0.046898
GAD2	4503874	NM_000818	10	26509677	24	-2.37471	12.5458	0.0468995
FLJ32115	22748702	NM_152321	12	14958245	13	-0.348435	6.08876	0.0471554
VIL1	6005943	NM_007127	2	219491041	20	-0.581971	7.11828	0.047398
ZNF160	38788301	NM_198893	19	58260679	14	-0.778936	7.27649	0.0474121
THOC4	17572809	NM_005782	17	80524540	7	3.09999	16.6253	0.0474313
SEC61A1	14591931	NM_013336	3	129092120	20	2.20119	13.8872	0.0475287
THSD2	18490981	NM_032784	6	127420907	10	-1.02291	6.3688	0.047646
ASF1B	8922548	NM_018154	19	14091347	5	1.47736	7.04149	0.0476697
APOBEC3B	22907024	NM_004900	22	37621424	11	0.858933	7.40604	0.0477611
GABA	38788149	NM_198903	5	161475900	12	-4.16103	23.361	0.0478729
IL1RN	27894318	NM_173842	2	113980293	8	-0.065038	4.67274	0.0479691
FLJ31875	32698891	NM_182531	16	89028268	14	-0.56545	6.9103	0.0480848
HPGD	31542938	NM_000860	4	176107274	10	-0.162713	5.41234	0.0481385
HS3ST3A1	5174464	NM_006042	17	13599571	12	-0.315279	8.14393	0.0482207
PPP1R1A	21314649	NM_006741	12	53259301	8	-0.630534	7.80114	0.0482978
FLJ22794	38505208	NM_022074	11	58687641	12	1.46328	8.79949	0.048392
phospholemman	27754765	NM_021902	19	40322823	6	-3.67532	20.5289	0.0483922
phospholemman	27754764	NM_005031	19	40322823	6	-3.67532	20.5289	0.0483922
PLXNA3	8923792	NM_017514	X	152154526	35	0.249749	10.2891	0.0484049
MGAT3	19924166	NM_002409	22	38096363	2	-2.17737	6.84577	0.048805
HCN3	38327036	NM_020897	1	152464173	21	-0.692787	8.68763	0.0490362
PLK1	34147632	NM_005030	16	23656806	13	2.2479	12.5832	0.0491125
FLJ22794	38505210	NM_198847	11	58687641	11	1.44911	8.70606	0.0492954
C21orf122	14249201	NM_032653	21	45347081	4	-0.462618	4.44029	0.0494233
SULT4A1	29029533	NM_176874	22	42478689	13	-2.50857	8.93144	0.0497155
SNAG1	16418370	NM_052870	5	53829667	7	-0.46234	6.38952	0.0498342
IL1RN	27894320	NM_173843	2	113970615	8	0.042932	4.27992	0.0498959
*Indicated as Differential Expression values in Figure 1B.
The statistical values are sorted by P-value in ascending order.
