# Supplementary material for: Global analysis of aberrant pre-mRNA splicing in glioblastoma using exon expression arrays
Source: BMC Genomics. 2008 May 12;9:216. doi: 10.1186/1471-2164-9-216 (PMC2410136; doi:10.1186/1471-2164-9-216)
Supplement: Additional file 6 — Data for RT-PCR validations shown in Figure 2A. Gene Information, T-values, p-values for RT-PCR-tested genes for Figure 2. [file 1471-2164-9-216-S6.xls]

## Sheet: RT-PCR Validations
Additional file 6: Data for RT-PCR validations shown in Figure 2A
Gene Name	GI	Entrez ID	Chromosome	Gene BP Start	Number of PSRs	T-value	Max T^2	p-value	RT-PCR result
A2BP1	22538402	NM_018723	16	6367289	17	-4.03873	40.5007	0.000288453	GBM Splicing
A2BP1	22538408	NM_145893	16	7382547	18	-3.85171	30.8026	0.00114855	GBM Splicing
A2BP1	22538404	NM_145891	16	7382547	17	-3.75633	24.0082	0.00335229	GBM Splicing
A2BP1	22538406	NM_145892	16	7382547	16	-3.59186	19.2146	0.00676158	GBM Splicing
ALG12*	22507387	NM_024105	22	48516201	21	-0.341344	1.64197	0.933431	No GBM Splicing
APPA4	4502166	NM_000484	21	26174741	25	-0.499752	6.7059	0.263923	GBM Splicing
BCAS1	4502372	NM_003657	20	53246882	12	-4.7072	51.7597	0.0357471	GBM Splicing
CACNA1G	38505266	NM_018896	17	49113028	51	-0.77275	11.1321	0.0356907	GBM Splicing
CACNA1G	38505283	NM_198385	17	49113028	50	-0.771478	11.1297	0.0356381	GBM Splicing
CACNA1G	38505277	NM_198382	17	49113028	48	-0.762416	11.0731	0.0364408	GBM Splicing
CACNA1G	38505281	NM_198384	17	49113028	49	-0.771013	11.1273	0.0356648	GBM Splicing
CACNA1G	38505269	NM_198377	17	49113028	50	-0.764868	11.0827	0.0364085	GBM Splicing
CACNA1G	38505279	NM_198383	17	49113028	49	-0.764105	11.0784	0.0364635	GBM Splicing
CALD1	15149460	NM_033138	7	133880581	26	2.00958	15.0113	0.0372684	GBM Splicing
CALD1	15149466	NM_033157	7	133880581	21	2.0896	10.4446	0.143505	GBM Splicing
CALD1	15149462	NM_033139	7	133992480	17	2.08384	10.2317	0.144898	GBM Splicing
CASP2	39995062	NM_032984	7	142457619	14	1.22725	5.90667	0.340225	No GBM Splicing
CASP2	39995057	NM_001224	7	142457619	18	1.14814	6.04312	0.376067	No GBM Splicing
CASP2	39995060	NM_032983	7	142456331	15	1.07038	4.9806	0.39857	No GBM Splicing
CASP2	39995058	NM_032982	7	142456331	18	1.05812	4.86457	0.450991	No GBM Splicing
DYNC1I2	24307878	NM_001378	2	172749209	17	-0.888992	5.93947	0.242711	GBM Splicing
EMID1	19263344	NM_133455	22	27926581	19	0.002257	4.99051	0.289474	No GBM Splicing
F11R	21464106	NM_144501	1	158182779	15	0.365838	14.3764	0.00322243	No GBM Splicing
F11R	21464105	NM_016946	1	158182779	19	0.268372	13.8312	0.00490748	No GBM Splicing
F11R	21464108	NM_144502	1	158182779	17	0.208983	13.5153	0.00536118	No GBM Splicing
F11R	21464112	NM_144504	1	158182779	21	0.22492	13.5931	0.00552438	No GBM Splicing
F11R	21464110	NM_144503	1	158182779	21	0.232724	13.6356	0.00561173	No GBM Splicing
FGFR1*	13186246	NM_023110	8	38302806	12	0.046758	4.25312	0.314688	No GBM Splicing
FGFR1*	13186244	NM_023109	8	38287741	31	-0.09215	2.73138	0.861531	No GBM Splicing
FGFR1*	13186248	NM_023111	8	38287741	27	-0.054397	1.66535	0.947818	No GBM Splicing
FGFR1*	13186250	NM_015850	8	38287741	30	-0.094456	1.77726	0.957346	No GBM Splicing
FGFR1*	13186232	NM_000604	8	38287741	30	-0.094456	1.77726	0.957346	No GBM Splicing
KCNC2	24497457	NM_153748	12	73720911	14	-2.77259	31.2858	0.00211786	GBM Splicing
KCNC2	24497456	NM_139136	12	73720911	16	-2.7605	30.4144	0.00279575	GBM Splicing
KCNC2	24497455	NM_139137	12	73723151	12	-1.19066	9.31195	0.0370831	GBM Splicing
PCNT	35493922	NM_006031	21	46600344	63	-0.540634	5.50221	0.394314	No GBM Splicing
LAIR1	11231176	NM_021706	19	59558100	12	0.86065	2.85948	0.517163	No GBM Splicing
LAIR1	11231178	NM_021708	19	59558688	13	-0.121471	3.10194	0.599438	No GBM Splicing
LAIR1	11231175	NM_002287	19	59558100	13	0.558996	1.70182	0.821936	No GBM Splicing
CLTA	6005992	NM_007096	9	36181053	7	0.160403	13.672	0.00445514	GBM Splicing
CLTB	32483394	NM_007097	5	175800697	10	-0.62844	4.08314	0.347172	GBM Splicing
MBP*	4505122	NM_002385	18	72818730	7	-4.75516	35.49	0.00142191	No GBM Splicing
MDM2	6031177	NM_006882	12	67488392	8	0.399052	4.74549	0.333105	No GBM Splicing
MDM2	6031175	NM_006881	12	67488392	8	0.250352	4.36698	0.458903	No GBM Splicing
MDM2	6031171	NM_006879	12	67488392	10	0.107031	3.85326	0.623089	No GBM Splicing
MDM2	6031173	NM_006880	12	67488392	14	0.148517	4.00271	0.673187	No GBM Splicing
MDM2	6031169	NM_006878	12	67488392	12	0.125078	3.92109	0.693026	No GBM Splicing
MDM2	4505136	NM_002392	12	67488392	21	0.335112	4.726	0.719562	No GBM Splicing
MNT	9945317	NM_020310	17	2493978	20	-1.06712	7.61365	0.110854	No GBM Splicing
MOG	11321598	NM_002433	6	29732467	11	-6.15449	62.311	0.000668674	No GBM Splicing
NAV2	38044281	NM_145117	11	19699491	49	0.140202	4.66196	0.92923	No GBM Splicing
NF1†	N/A	N/A	17	29567618	N/A	-1.3927	2.2276	0.9973	GBM Splicing
NKX6-2	28912911	NM_177400	10	134032823	5	0.141896	35.4272	3.38736e-06	No GBM Splicing
PACSIN1	24308228	NM_020804	6	34480876	15	-2.87916	7.74545	0.0966137	No GBM Splicing
PECAM1	21314616	NM_000442	17	62874374	20	0.584284	2.34428	0.889737	No GBM Splicing
PPP2R2C	32967587	NM_020416	4	6386853	14	-4.79308	51.3604	0.00439799	No GBM Splicing
PPP2R2C	32967592	NM_181876	4	6386853	13	-4.73367	29.1146	0.0448749	No GBM Splicing
RAB3A	34147654	NM_002866	19	18168619	6	-3.64373	27.9494	0.0120371	No GBM Splicing
RGS7	21361148	NM_002924	1	237979963	21	-2.96678	16.332	0.023128	No GBM Splicing
RNF40	37588854	NM_014771	16	30809866	27	0.656939	20.0316	0.000979446	No GBM Splicing
RNF40	37588855	NM_194352	16	30809866	28	0.613954	19.8257	0.00112678	No GBM Splicing
RTN4	28557782	NM_020532	2	55173866	24	-1.4159	9.58413	0.0792395	GBM Splicing
SNCB	6466453	NM_003085	5	176028133	7	-3.50962	32.7384	0.00438232	GBM Splicing
ST18	7662167	NM_014682	8	53073357	30	-4.92039	57.2371	0.00510444	No GBM Splicing
SULT4A1	29029532	NM_014351	22	42478689	11	-3.42932	17.0067	0.0258813	No GBM Splicing
SULT4A1	29029533	NM_176874	22	42478689	13	-2.50857	8.93144	0.0497155	No GBM Splicing
TNC*	4504548	NM_002160	9	113158860	38	2.59361	12.4869	0.227304	GBM Splicing
TPD52L2	40805867	NM_199362	20	63222937	13	0.424655	13.7876	0.00586297	GBM Splicing
TPD52L2	40805869	NM_199363	20	63222937	12	0.406153	13.6874	0.00600354	GBM Splicing
TPD52L2	40805863	NM_199360	20	63222937	14	0.379677	13.5611	0.00701066	GBM Splicing
TPD52L2	40805865	NM_199361	20	63222937	13	0.358093	13.4479	0.00723486	GBM Splicing
TPM1	34222222	NM_000366	15	61050782	14	0.313326	2.55322	0.668669	No GBM Splicing
TRPV4	22547179	NM_147204	12	108683619	19	-0.557301	15.6954	0.00195883	No GBM Splicing
TRPV4	22547183	NM_021625	12	108683619	20	-0.593533	15.4613	0.00212087	No GBM Splicing
UBE2C	32967290	NM_181803	20	45126676	5	3.12198	18.2487	0.00406701	No GBM Splicing
UBE2C	32967284	NM_181800	20	45126676	7	2.79213	14.2125	0.0181817	No GBM Splicing
UBE2C	32967292	NM_007019	20	45126676	8	2.72677	14.4062	0.0196802	No GBM Splicing
UBE2C	32967282	NM_181799	20	45126676	8	2.00471	7.9619	0.0755694	No GBM Splicing
All genes except those in bold were tested on Ambion Normal Brain, U251, SNB19, T98G, and a subset of the patient samples used on the array.
Highlighted genes (light blue background) were found to undergo GBM-specific alternative pre-mRNA splicing.
Genes in Bold were tested only on Ambion Normal Brain, U251, SNB19, and T98G.
*Genes where RT-PCR results differ in cell lines, compared with patient samples.
†No RefSeq annotation for the reported event.
Total: 38 genes.
