# Supplementary material for: Global analysis of aberrant pre-mRNA splicing in glioblastoma using exon expression arrays
Source: BMC Genomics. 2008 May 12;9:216. doi: 10.1186/1471-2164-9-216 (PMC2410136; doi:10.1186/1471-2164-9-216)
Supplement: Additional file 9 — Differential expression of RNA processing factors between GBM and nontumor samples. Gene Information, Probeset IDs, Expression-values, and p-values for all genes identified as associated with RNA processing. [file 1471-2164-9-216-S9.xls]

## Sheet: Splicing Factors
Additional file 9: Differential expression of RNA processing factors between GBM and nontumor samples
Function*	GI	Entrez ID	Gene Name	Description	Chr.	Exon Array T Value (GBM-Nrl)	U133A Probeset_ID	U133 p-value (GBM-Nrl)	U133 Fold-Change (GBM-Nrl)	p-value<0.05; Fold-Change >4
17S U2 Associated	4557516	NM_001358	DHX15	Homo sapiens DEAH (Asp-Glu-Ala-His) box polypeptide 15 (DHX15), mRNA	4	0.815359	201386_s_at	0.0154772	1.43699
17S U2 Associated	4557516	NM_001358	DHX15	Homo sapiens DEAH (Asp-Glu-Ala-His) box polypeptide 15 (DHX15), mRNA	4	0.815359	201385_at	0.00162957	1.35114
17S U2 Associated	40255242	NM_032905	RBM17	Homo sapiens RNA binding motif protein 17 (RBM17), mRNA	10	-0.40098	218134_s_at	0.00416512	1.31895
17S U2 Associated	122937226	XM_031553	SR140	Homo sapiens U2-associated SR140 protein (SR140), mRNA	3		212060_at	0.037344	1.30605
17S U2 Associated	122937226	XM_031553	SR140	Homo sapiens U2-associated SR140 protein (SR140), mRNA	3		212058_at	0.0679782	1.30226
17S U2 Associated	7662317	NM_014829	DDX46	Homo sapiens DEAD (Asp-Glu-Ala-Asp) box polypeptide 46 (DDX46), mRNA	5	0.136956	202462_s_at	0.0728413	1.2931
17S U2 Associated	7657610	NM_014280	DNAJC8	Homo sapiens DnaJ (Hsp40) homolog, subfamily C, member 8 (DNAJC8), mRNA	1	0.771348	205545_x_at	0.0102031	1.27737
17S U2 Associated	21361283	NM_005871	SMNDC1	Homo sapiens survival motor neuron domain containing 1 (SMNDC1), mRNA	10	0.165205	200071_at	0.136608	1.17261
17S U2 Associated	34147634	NM_006387	CHERP	Homo sapiens calcium homeostasis endoplasmic reticulum protein (CHERP), mRNA	19	-0.00167	202229_s_at	0.848793	0.979111
17S U2 Associated	40255242	NM_032905	RBM17	Homo sapiens RNA binding motif protein 17 (RBM17), mRNA	10	-0.40098	221309_at	0.23866	0.839314
17S U2 Associated	122937226	XM_031553	SR140	Homo sapiens U2-associated SR140 protein (SR140), mRNA	3		212061_at	0.0454841	0.660307
35S U5 Associated	21614543	NM_002964	S100A8	Homo sapiens S100 calcium binding protein A8 (calgranulin A) (S100A8), mRNA	1	-0.039796	214370_at	0.140948	6.90242
35S U5 Associated	9845520	NM_002965	S100A9	Homo sapiens S100 calcium binding protein A9 (calgranulin B) (S100A9), mRNA	1	-0.250147	203535_at	0.140812	3.2174
35S U5 Associated	32171174	NM_003910	BUD31	Homo sapiens maternal G10 transcript (G10), mRNA	7	2.2784	205690_s_at	2.89056e-06	2.21625
35S U5 Associated	16357499	NM_001253	CDC5L	Homo sapiens CDC5 cell division cycle 5-like (S. pombe) (CDC5L), mRNA	6	0.677252	209055_s_at	0.00549139	1.90352
35S U5 Associated	20544128	NM_021931	DHX35	Homo sapiens DEAH (Asp-Glu-Ala-His) box polypeptide 35 (DHX35), mRNA	20	0.017141	218579_s_at	0.00300764	1.65292
35S U5 Associated	38788371	NM_014691	AQR	Homo sapiens aquarius homolog (mouse) (AQR), mRNA	15	0.022732	212584_at	0.00127356	1.57765
35S U5 Associated	5174636	NM_006112	PPIE	Homo sapiens peptidylprolyl isomerase E (cyclophilin E) (PPIE), transcript variant 1, mRNA	1	0.528069	202494_at	0.0115681	1.48932
35S U5 Associated	32171174	NM_003910	BUD31	Homo sapiens maternal G10 transcript (G10), mRNA	7	2.2784	215815_at	0.385979	1.48853
35S U5 Associated	5174636	NM_006112	PPIE	Homo sapiens peptidylprolyl isomerase E (cyclophilin E) (PPIE), transcript variant 1, mRNA	1	0.528069	210502_s_at	0.146352	1.24253
35S U5 Associated	30795219	NM_016652	CRNKL1	Homo sapiens Crn, crooked neck-like 1 (Drosophila) (CRNKL1), mRNA	20	0.269686	219913_s_at	0.0372586	1.22587
35S U5 Associated	16357499	NM_001253	CDC5L	Homo sapiens CDC5 cell division cycle 5-like (S. pombe) (CDC5L), mRNA	6	0.677252	209056_s_at	0.007471	1.21318
35S U5 Associated	24234685	NM_153201	HSPA8	Homo sapiens heat shock 70kDa protein 8 (HSPA8), transcript variant 2, mRNA	11	0.571069	210338_s_at	0.121159	1.20451
35S U5 Associated	8922327	NM_018047	RBM22	Homo sapiens RNA binding motif protein 22 (RBM22), mRNA	5	0.542045	219816_s_at	0.186483	1.16649
35S U5 Associated	18860912	NM_012245	SKIIP	Homo sapiens SKI interacting protein (SKIIP), mRNA	14	-0.169514	215424_s_at	0.121925	1.13833
35S U5 Associated	38570087	NM_015891	CDC40	Homo sapiens cell division cycle 40 homolog (yeast) (CDC40), mRNA	6	-0.958215	203377_s_at	0.448543	1.11556
35S U5 Associated	24234685	NM_153201	HSPA8	Homo sapiens heat shock 70kDa protein 8 (HSPA8), transcript variant 2, mRNA	11	0.571069	208687_x_at	0.458391	1.04764
35S U5 Associated	18860912	NM_012245	SKIIP	Homo sapiens SKI interacting protein (SKIIP), mRNA	14	-0.169514	201575_at	0.540518	1.04561
35S U5 Associated	24234685	NM_153201	HSPA8	Homo sapiens heat shock 70kDa protein 8 (HSPA8), transcript variant 2, mRNA	11	0.571069	221891_x_at	0.8682	1.00721
35S U5 Associated	7661635	NM_015484	CBPIN	Homo sapiens CCNDBP1 interactor (CBPIN), transcript variant 1, mRNA	1	-0.085163	202553_s_at	0.911705	0.990732
35S U5 Associated	5031652	NM_005872	BCAS2	Homo sapiens breast carcinoma amplified sequence 2 (BCAS2), mRNA	1	0.370396	203053_at	0.779406	0.969526
35S U5 Associated	21361683	NM_018025	GPATCH1	Homo sapiens G patch domain containing 1 (GPATC1), mRNA	19	-0.372608	219818_s_at	0.647625	0.960026
35S U5 Associated	38570087	NM_015891	CDC40	Homo sapiens cell division cycle 40 homolog (yeast) (CDC40), mRNA	6	-0.958215	203376_at	0.0220798	0.801389
35S U5 Associated	9910259	NM_020196	XAB2	Homo sapiens XPA binding protein 2 (XAB2), mRNA	19	-0.035234	218110_at	0.0358502	0.78706
35S U5 Associated	34222313	NM_014502	PRPF19	Homo sapiens PRP19/PSO4 pre-mRNA processing factor 19 homolog (S. cerevisiae) (PRPF19), mRNA	11	-0.120608	203103_s_at	0.0208662	0.757339
35S U5 Associated	38788371	NM_014691	AQR	Homo sapiens aquarius homolog (mouse) (AQR), mRNA	15	0.022732	212583_at	0.0213905	0.671439
35S U5 Associated	40254853	NM_014690	FAM131B	Homo sapiens KIAA0773 gene product (KIAA0773), mRNA	7	-2.22999	205368_at	0.000399429	0.265975
H Complex Associated	21359983	NM_003651	CSDA	Homo sapiens cold shock domain protein A (CSDA), mRNA	12	2.90106	201161_s_at	0.00779411	11.9945	YES
H Complex Associated	24234752	NM_004516	ILF3	Homo sapiens interleukin enhancer binding factor 3, 90kDa (ILF3), transcript variant 2, mRNA	19	0.794673	208930_s_at	0.0637167	5.98849
H Complex Associated	21359983	NM_003651	CSDA	Homo sapiens cold shock domain protein A (CSDA), mRNA	12	2.90106	201160_s_at	0.000362004	3.75416
H Complex Associated	23397426	NM_006372	SYNCRIP	Homo sapiens synaptotagmin binding, cytoplasmic RNA interacting protein (SYNCRIP), mRNA	6	0.769059	209024_s_at	7.66139e-08	2.69359
H Complex Associated	23397426	NM_006372	SYNCRIP	Homo sapiens synaptotagmin binding, cytoplasmic RNA interacting protein (SYNCRIP), mRNA	6	0.769059	217832_at	1.09949e-09	2.5485
H Complex Associated	23397426	NM_006372	SYNCRIP	Homo sapiens synaptotagmin binding, cytoplasmic RNA interacting protein (SYNCRIP), mRNA	6	0.769059	217834_s_at	8.5221e-06	2.46655
H Complex Associated	24234746	NM_004515	ILF2	Homo sapiens interleukin enhancer binding factor 2, 45kDa (ILF2), mRNA	1	2.68858	200052_s_at	5.74589e-07	2.31126
H Complex Associated	24234752	NM_004516	ILF3	Homo sapiens interleukin enhancer binding factor 3, 90kDa (ILF3), transcript variant 2, mRNA	19	0.794673	208931_s_at	1.49644e-05	2.10498
H Complex Associated	4826733	NM_004960	FUS	Homo sapiens fusion (involved in t(12;16) in malignant liposarcoma) (FUS), transcript variant 1, mRNA	16	0.444116	217370_x_at	0.00256654	1.81979
H Complex Associated	21361242	NM_005347	HSPA5	Homo sapiens heat shock 70kDa protein 5 (glucose-regulated protein, 78kDa) (HSPA5), mRNA	9	1.99958	211936_at	0.00292908	1.77614
H Complex Associated	23397426	NM_006372	SYNCRIP	Homo sapiens synaptotagmin binding, cytoplasmic RNA interacting protein (SYNCRIP), mRNA	6	0.769059	209025_s_at	0.00194627	1.60025
H Complex Associated	26787974	NM_005346	HSPA1B	Homo sapiens heat shock 70kDa protein 1B (HSPA1B), mRNA	6	0.145706	202581_at	0.13272	1.39327
H Complex Associated	4757879	NM_004725	BUB3	Homo sapiens BUB3 budding uninhibited by benzimidazoles 3 homolog (yeast) (BUB3), transcript variant 1, mRNA	10	0.251706	201457_x_at	0.0761264	1.32799
H Complex Associated	4826733	NM_004960	FUS	Homo sapiens fusion (involved in t(12;16) in malignant liposarcoma) (FUS), transcript variant 1, mRNA	16	0.444116	200959_at	0.0558192	1.22609
H Complex Associated	24234752	NM_004516	ILF3	Homo sapiens interleukin enhancer binding factor 3, 90kDa (ILF3), transcript variant 2, mRNA	19	0.794673	211375_s_at	0.232587	1.16422
H Complex Associated	34335242	NM_018834	MATR3	Homo sapiens matrin 3 (MATR3), transcript variant 2, mRNA	5	-0.248542	200624_s_at	0.465707	1.07658
H Complex Associated	23397426	NM_006372	SYNCRIP	Homo sapiens synaptotagmin binding, cytoplasmic RNA interacting protein (SYNCRIP), mRNA	6	0.769059	217833_at	0.757128	1.04283
H Complex Associated	4757879	NM_004725	BUB3	Homo sapiens BUB3 budding uninhibited by benzimidazoles 3 homolog (yeast) (BUB3), transcript variant 1, mRNA	10	0.251706	201456_s_at	0.92157	1.01274
H Complex Associated	26787974	NM_005346	HSPA1B	Homo sapiens heat shock 70kDa protein 1B (HSPA1B), mRNA	6	0.145706	200800_s_at	0.962788	1.00946
H Complex Associated	24234752	NM_004516	ILF3	Homo sapiens interleukin enhancer binding factor 3, 90kDa (ILF3), transcript variant 2, mRNA	19	0.794673	217804_s_at	0.806534	0.969347
H Complex Associated	4757879	NM_004725	BUB3	Homo sapiens BUB3 budding uninhibited by benzimidazoles 3 homolog (yeast) (BUB3), transcript variant 1, mRNA	10	0.251706	209974_s_at	0.554008	0.940778
H Complex Associated	34335242	NM_018834	MATR3	Homo sapiens matrin 3 (MATR3), transcript variant 2, mRNA	5	-0.248542	200626_s_at	0.068237	0.880549
H Complex Associated	4757879	NM_004725	BUB3	Homo sapiens BUB3 budding uninhibited by benzimidazoles 3 homolog (yeast) (BUB3), transcript variant 1, mRNA	10	0.251706	201458_s_at	0.175886	0.872496
H Complex Associated	21359983	NM_003651	CSDA	Homo sapiens cold shock domain protein A (CSDA), mRNA	12	2.90106	213319_s_at	0.491679	0.859549
H Complex Associated	4826733	NM_004960	FUS	Homo sapiens fusion (involved in t(12;16) in malignant liposarcoma) (FUS), transcript variant 1, mRNA	16	0.444116	215744_at	0.0396816	0.760193
H Complex Associated	21327699	NM_003487	TAF15	Homo sapiens TAF15 RNA polymerase II, TATA box binding protein (TBP)-associated factor, 68kDa (TAF15), transcript variant 2, mRNA	17	-0.17626	202840_at	0.0098365	0.714173
A Complex Associated	33383230	NM_015908	ARS2	Homo sapiens arsenate resistance protein ARS2 (ARS2), transcript variant 1, mRNA	7	0.741048	201679_at	0.0385106	5.05244	YES
A Complex Associated	25014110	NM_016306	SMC1A	Homo sapiens DnaJ (Hsp40) homolog, subfamily B, member 11 (DNAJB11), mRNA	3	1.77239	201589_at	2.56596e-05	2.50698
A Complex Associated	19923386	NM_007362	NCBP2	Homo sapiens nuclear cap binding protein subunit 2, 20kDa (NCBP2), mRNA	3	1.13946	201521_s_at	1.06722e-05	2.45006
A Complex Associated	40254465	NM_002486	NCBP1	Homo sapiens nuclear cap binding protein subunit 1, 80kDa (NCBP1), mRNA	9	0.562765	209520_s_at	0.00019513	2.07848
A Complex Associated	19923386	NM_007362	NCBP2	Homo sapiens nuclear cap binding protein subunit 2, 20kDa (NCBP2), mRNA	3	1.13946	201517_at	1.19358e-08	1.87421
A Complex Associated	13514819	NM_001357	DHX9	Homo sapiens DEAH (Asp-Glu-Ala-His) box polypeptide 9 (DHX9), transcript variant 1, mRNA	1	0.93991	212105_s_at	0.00282701	1.85789
A Complex Associated	13514819	NM_001357	DHX9	Homo sapiens DEAH (Asp-Glu-Ala-His) box polypeptide 9 (DHX9), transcript variant 1, mRNA	1	0.93991	202420_s_at	0.00128479	1.34221
A Complex Associated	13514826	NM_004396	DDX5	Homo sapiens DEAD (Asp-Glu-Ala-Asp) box polypeptide 5 (DDX5), mRNA	17	0.782609	200033_at	0.188852	1.13883
A Complex Associated	33383230	NM_015908	ARS2	Homo sapiens arsenate resistance protein ARS2 (ARS2), transcript variant 1, mRNA	7	0.741048	201680_x_at	0.402511	1.11539
A Complex Associated	33383230	NM_015908	ARS2	Homo sapiens arsenate resistance protein ARS2 (ARS2), transcript variant 1, mRNA	7	0.741048	214127_s_at	0.988017	0.987435
A Complex Associated	13540575	NM_030794	TDRD3	Homo sapiens tudor domain containing 3 (TDRD3), mRNA	13	-1.16126	208089_s_at	0.543442	0.937733
A Complex Associated	33469959	NM_021164	SF4	Homo sapiens splicing factor 4 (SF4), transcript variant b, mRNA	19	-0.263632	215004_s_at	0.155752	0.880627
A Complex Associated	5032030	NM_005778	RBM5	Homo sapiens RNA binding motif protein 5 (RBM5), mRNA	3	-0.418494	201395_at	0.483279	0.869655
A Complex Associated	33383230	NM_015908	ARS2	Homo sapiens arsenate resistance protein ARS2 (ARS2), transcript variant 1, mRNA	7	0.741048	222046_at	0.607427	0.869107
A Complex Associated	5032030	NM_005778	RBM5	Homo sapiens RNA binding motif protein 5 (RBM5), mRNA	3	-0.418494	201394_s_at	0.289669	0.788208
A Complex Associated	33469959	NM_021164	SF4	Homo sapiens splicing factor 4 (SF4), transcript variant b, mRNA	19	-0.263632	209547_s_at	0.000162006	0.647553
B Complex Associated	40354199	NM_012112	TPX2	Homo sapiens TPX2, microtubule-associated protein homolog (Xenopus laevis) (TPX2), mRNA	20	3.54154	210052_s_at	6.11389e-07	13.1183	YES
B Complex Associated	34328905	NM_007242	DDX19	Homo sapiens DEAD (Asp-Glu-Ala-As) box polypeptide 19 (DDX19), transcript variant 1, mRNA	16	0.38707	202576_s_at	7.22072e-07	2.01675
B Complex Associated	24475893	NM_006098	GNB2L1	Homo sapiens guanine nucleotide binding protein (G protein), beta polypeptide 2-like 1 (GNB2L1), mRNA	5	2.36525	200651_at	4.16609e-06	1.79878
B Complex Associated	8922678	NM_018225	SMU1	Homo sapiens smu-1 suppressor of mec-8 and unc-52 homolog (C. elegans) (SMU1), mRNA	9	-0.115435	218393_s_at	0.047372	1.37096
B Complex Associated	4505574	NM_002568	PABPC1	Homo sapiens poly(A) binding protein, cytoplasmic 1 (PABPC1), mRNA	8	0.804441	215157_x_at	0.00108955	1.36857
B Complex Associated	21361819	NM_020153	C11orf60	Homo sapiens hypothetical protein FLJ21827 (FLJ21827), mRNA	11	0.842483	218483_s_at	0.160219	1.30278
B Complex Associated	13236509	NM_024292	UBL5	Homo sapiens ubiquitin-like 5 (UBL5), mRNA	19	1.49052	218011_at	0.00513028	1.28712
B Complex Associated	5174552	NM_005926	MFAP1	Homo sapiens microfibrillar-associated protein 1 (MFAP1), mRNA	15	0.105877	203406_at	0.0376478	1.23836
B Complex Associated	40254447	NM_003629	PIK3R3	Homo sapiens phosphoinositide-3-kinase, regulatory subunit 3 (p55, gamma) (PIK3R3), mRNA	1	0.929132	211580_s_at	0.334726	1.15808
B Complex Associated	11024693	NM_012141	INTS6	Homo sapiens DEAD/H (Asp-Glu-Ala-Asp/His) box polypeptide 26 (DDX26), mRNA	13	-0.192022	222239_s_at	0.257623	1.15283
B Complex Associated	11038650	NM_006083	IK	Homo sapiens IK cytokine, down-regulator of HLA II (IK), mRNA	5	0.293543	200066_at	0.153581	1.14547
B Complex Associated	40254447	NM_003629	PIK3R3	Homo sapiens phosphoinositide-3-kinase, regulatory subunit 3 (p55, gamma) (PIK3R3), mRNA	1	0.929132	202743_at	0.648216	1.13295
B Complex Associated	34147607	NM_015953	NOSIP	Homo sapiens nitric oxide synthase interacting protein (NOSIP), mRNA	19	0.59464	217950_at	0.0952297	1.13038
B Complex Associated	22547209	NM_014337	PPIL2	Homo sapiens peptidylprolyl isomerase (cyclophilin)-like 2 (PPIL2), transcript variant 1, mRNA	22	-0.186674	206064_s_at	0.59689	1.07919
B Complex Associated	8393258	NM_012143	TFIP11	Homo sapiens tuftelin interacting protein 11 (TFIP11), transcript variant 2, mRNA	22	-0.261318	202750_s_at	0.556463	1.04785
B Complex Associated	8393258	NM_012143	TFIP11	Homo sapiens tuftelin interacting protein 11 (TFIP11), transcript variant 2, mRNA	22	-0.261318	202751_at	0.975047	0.997078
B Complex Associated	11024693	NM_012141	INTS6	Homo sapiens DEAD/H (Asp-Glu-Ala-Asp/His) box polypeptide 26 (DDX26), mRNA	13	-0.192022	218819_at	0.961206	0.994799
B Complex Associated	40068516	NM_012311	KIN	Homo sapiens KIN, antigenic determinant of recA protein homolog (mouse) (KIN), mRNA	10	-0.741171	205664_at	0.92434	0.991007
B Complex Associated	9558724	NM_013291	CPSF1	Homo sapiens cleavage and polyadenylation specific factor 1, 160kDa (CPSF1), mRNA	8	0.196803	201638_s_at	0.854857	0.98017
B Complex Associated	22547209	NM_014337	PPIL2	Homo sapiens peptidylprolyl isomerase (cyclophilin)-like 2 (PPIL2), transcript variant 1, mRNA	22	-0.186674	214986_x_at	0.525561	0.95459
B Complex Associated	22547209	NM_014337	PPIL2	Homo sapiens peptidylprolyl isomerase (cyclophilin)-like 2 (PPIL2), transcript variant 1, mRNA	22	-0.186674	209299_x_at	0.548553	0.951544
B Complex Associated	9558724	NM_013291	CPSF1	Homo sapiens cleavage and polyadenylation specific factor 1, 160kDa (CPSF1), mRNA	8	0.196803	201639_s_at	0.703032	0.949606
B Complex Associated	22547209	NM_014337	PPIL2	Homo sapiens peptidylprolyl isomerase (cyclophilin)-like 2 (PPIL2), transcript variant 1, mRNA	22	-0.186674	217407_x_at	0.324658	0.931366
B Complex Associated	24475893	NM_006098	GNB2L1	Homo sapiens guanine nucleotide binding protein (G protein), beta polypeptide 2-like 1 (GNB2L1), mRNA	5	2.36525	222034_at	0.677839	0.911004
B Complex Associated	21327714	NM_006706	TCERG1	Homo sapiens transcription elongation regulator 1 (TCERG1), mRNA	5	-0.52281	202396_at	0.312486	0.876877
B Complex Associated	22547209	NM_014337	PPIL2	Homo sapiens peptidylprolyl isomerase (cyclophilin)-like 2 (PPIL2), transcript variant 1, mRNA	22	-0.186674	206063_x_at	0.114294	0.854267
B Complex Associated	31982940	NM_015070	ZC3H13	Homo sapiens KIAA0853 (KIAA0853), mRNA	13	-1.75292	212402_at	0.0490062	0.808136
B Complex Associated	4758875	NM_004643	PABPN1	Homo sapiens poly(A) binding protein, nuclear 1 (PABPN1), mRNA	14	-0.687877	201544_x_at	0.161069	0.808
B Complex Associated	28395028	NM_024704	C20orf23	Homo sapiens chromosome 20 open reading frame 23 (C20orf23), mRNA	20	-1.69652	219570_at	0.11784	0.739055
B Complex Associated	4758875	NM_004643	PABPN1	Homo sapiens poly(A) binding protein, nuclear 1 (PABPN1), mRNA	14	-0.687877	201545_s_at	0.0389383	0.723666
B Complex Associated	31982940	NM_015070	ZC3H13	Homo sapiens KIAA0853 (KIAA0853), mRNA	13	-1.75292	209851_at	0.000476248	0.608946
U1 snRNP Proteins	4507126	NM_003093	SNRPC	Homo sapiens small nuclear ribonucleoprotein polypeptide C (SNRPC), mRNA	6	1.52058	201342_at	4.21233e-06	2.01651
U1 snRNP Proteins	39725715	NM_004596	SNRPA	Homo sapiens small nuclear ribonucleoprotein polypeptide A (SNRPA), mRNA	19	1.29714	201770_at	0.00164503	1.82741
U1 snRNP Proteins	31543647	NM_003089	SNRP70	Homo sapiens small nuclear ribonucleoprotein 70kDa polypeptide (RNP antigen) (SNRP70), transcript variant 1, mRNA	19	-1.02271	201221_s_at	0.0617067	0.615155
U1 snRNP Proteins	31543647	NM_003089	SNRP70	Homo sapiens small nuclear ribonucleoprotein 70kDa polypeptide (RNP antigen) (SNRP70), transcript variant 1, mRNA	19	-1.02271	213121_at	0.0451752	0.109021	YES
U2 snRNP Protein	23111059	NM_005850	SF3B4	Homo sapiens splicing factor 3b, subunit 4, 49kDa (SF3B4), mRNA	1	1.10883	209044_x_at	0.000128222	1.66927
U2 snRNP Protein	5803206	NM_006758	U2AF1	Homo sapiens U2(RNU2) small nuclear RNA auxiliary factor 1 (U2AF1), mRNA	21	1.03901	202858_at	0.000794707	1.64356
U2 snRNP Protein	40254848	NM_012426	SF3B3	Homo sapiens splicing factor 3b, subunit 3, 130kDa (SF3B3), mRNA	16	1.16085	200687_s_at	0.000141256	1.64033
U2 snRNP Protein	5803166	NM_006802	SF3A3	Homo sapiens splicing factor 3a, subunit 3, 60kDa (SF3A3), mRNA	1	1.27608	203818_s_at	5.07346e-05	1.58531
U2 snRNP Protein	38149917	NM_003092	SNRPB2	Homo sapiens small nuclear ribonucleoprotein polypeptide B'' (SNRPB2), transcript variant 1, mRNA	20	1.49338	202505_at	0.000527628	1.58242
U2 snRNP Protein	13775199	NM_031287	SF3B5	Homo sapiens splicing factor 3b, subunit 5, 10kDa (SF3B5), mRNA	6	1.87185	221263_s_at	0.000836914	1.51714
U2 snRNP Protein	4507120	NM_003090	SNRPA1	Homo sapiens small nuclear ribonucleoprotein polypeptide A' (SNRPA1), mRNA	15	0.537631	216977_x_at	0.000706114	1.49557
U2 snRNP Protein	6005925	NM_007279	U2AF2	Homo sapiens U2 (RNU2) small nuclear RNA auxiliary factor 2 (U2AF2), transcript variant 1, mRNA	19	0.900417	218381_s_at	0.000129028	1.39951
U2 snRNP Protein	6005925	NM_007279	U2AF2	Homo sapiens U2 (RNU2) small nuclear RNA auxiliary factor 2 (U2AF2), transcript variant 1, mRNA	19	0.900417	218382_s_at	0.0328251	1.28793
U2 snRNP Protein	4507120	NM_003090	SNRPA1	Homo sapiens small nuclear ribonucleoprotein polypeptide A' (SNRPA1), mRNA	15	0.537631	206055_s_at	0.00483925	1.2852
U2 snRNP Protein	4507120	NM_003090	SNRPA1	Homo sapiens small nuclear ribonucleoprotein polypeptide A' (SNRPA1), mRNA	15	0.537631	215722_s_at	0.00903797	1.25304
U2 snRNP Protein	32189413	NM_007165	SF3A2	Homo sapiens splicing factor 3a, subunit 2, 66kDa (SF3A2), mRNA	19	0.54078	37462_i_at	0.199925	1.20779
U2 snRNP Protein	32189413	NM_007165	SF3A2	Homo sapiens splicing factor 3a, subunit 2, 66kDa (SF3A2), mRNA	19	0.54078	209381_x_at	0.331157	1.13955
U2 snRNP Protein	6912653	NM_012433	SF3B1	Homo sapiens splicing factor 3b, subunit 1, 155kDa (SF3B1), transcript variant 1, mRNA	2	0.308415	211185_s_at	0.197922	1.13859
U2 snRNP Protein	40254848	NM_012426	SF3B3	Homo sapiens splicing factor 3b, subunit 3, 130kDa (SF3B3), mRNA	16	1.16085	200688_at	0.577429	0.942156
U4/U6 snRNP Protein	19224661	NM_006347	PPIH	Homo sapiens peptidyl prolyl isomerase H (cyclophilin H) (PPIH), mRNA	1	1.78774	204228_at	7.59881e-05	2.34897
U4/U6 snRNP Protein	34222192	NM_004697	PRPF4	Homo sapiens PRP4 pre-mRNA processing factor 4 homolog (yeast) (PRPF4), mRNA	9	1.09523	209162_s_at	4.36576e-05	2.12046
U4/U6 snRNP Protein	40254868	NM_015629	hPRP31-61K	Homo sapiens PRP31 pre-mRNA processing factor 31 homolog (yeast) (PRPF31), mRNA	19	0.722038	202407_s_at	0.000149871	2.05392
U4/U6 snRNP Protein	34222192	NM_004697	PRPF4	Homo sapiens PRP4 pre-mRNA processing factor 4 homolog (yeast) (PRPF4), mRNA	9	1.09523	209161_at	0.00173041	1.57921
U4/U6 snRNP Protein	40254868	NM_015629	hPRP31-61K	Homo sapiens PRP31 pre-mRNA processing factor 31 homolog (yeast) (PRPF31), mRNA	19	0.722038	202408_s_at	0.00322625	1.33964
U4/U6 snRNP Protein	4758555	NM_004698	PRPF3	Homo sapiens PRP3 pre-mRNA processing factor 3 homolog (yeast) (PRPF3), mRNA	1	0.46081	202251_at	0.539051	1.113
U4/U6 snRNP Protein	4826859	NM_005008	NHP2L1	Homo sapiens NHP2 non-histone chromosome protein 2-like 1 (S. cerevisiae) (NHP2L1), transcript variant 1, mRNA	22	-1.45234	201077_s_at	0.513136	1.05585
U4/U6 snRNP Protein	4826859	NM_005008	NHP2L1	Homo sapiens NHP2 non-histone chromosome protein 2-like 1 (S. cerevisiae) (NHP2L1), transcript variant 1, mRNA	22	-1.45234	201076_at	1.4683e-05	0.487677
U4/U6.U5 snRNP Proteins	24307918	NM_006857	RY1	Homo sapiens putative nucleic acid binding protein RY-1 (RY1), mRNA	2	0.25783	202917_s_at	0.17132	2.35171
U4/U6.U5 snRNP Proteins	5730024	NM_006590	USP39	Homo sapiens ubiquitin specific protease 39 (USP39), mRNA	2	1.34932	217829_s_at	1.29588e-06	1.82619
U4/U6.U5 snRNP Proteins	24307918	NM_006857	RY1	Homo sapiens putative nucleic acid binding protein RY-1 (RY1), mRNA	2	0.25783	212440_at	0.0366248	1.19902
U4/U6.U5 snRNP Proteins	38788009	NM_005146	SART1	Homo sapiens squamous cell carcinoma antigen recognised by T cells (SART1), mRNA	11	0.202952	200051_at	0.58863	1.03143
U5 snRNP Protein	20070233	NM_006701	TXNL4A	Homo sapiens thioredoxin-like 4A (TXNL4A), mRNA	18	0.58996	202835_at	0.00111078	3.73929
U5 snRNP Protein	40807484	NM_012469	C20orf14	Homo sapiens chromosome 20 open reading frame 14 (C20orf14), mRNA	20	-0.037605	208879_x_at	0.00674698	1.90264
U5 snRNP Protein	40217846	NM_014014	ASCC3L1	Homo sapiens activating signal cointegrator 1 complex subunit 3-like 1 (ASCC3L1), mRNA	2	1.3858	200058_s_at	1.51766e-06	1.80753
U5 snRNP Protein	4758559	NM_004814	WDR57	Homo sapiens WD repeat domain 57 (U5 snRNP specific) (WDR57), mRNA	1	1.10166	215905_s_at	0.00109306	1.64833
U5 snRNP Protein	4759277	NM_004818	DDX23	Homo sapiens DEAD (Asp-Glu-Ala-Asp) box polypeptide 23 (DDX23), mRNA	12	1.13303	201440_at	0.0010541	1.52163
U5 snRNP Protein	5174408	NM_006110	CD2BP2	Homo sapiens CD2 antigen (cytoplasmic tail) binding protein 2 (CD2BP2), mRNA	16	0.288102	202257_s_at	0.00783489	1.46354
U5 snRNP Protein	4759277	NM_004818	DDX23	Homo sapiens DEAD (Asp-Glu-Ala-Asp) box polypeptide 23 (DDX23), mRNA	12	1.13303	40465_at	0.00252827	1.43986
U5 snRNP Protein	20070233	NM_006701	TXNL4A	Homo sapiens thioredoxin-like 4A (TXNL4A), mRNA	18	0.58996	202836_s_at	0.554056	1.07358
U5 snRNP Protein	5174408	NM_006110	CD2BP2	Homo sapiens CD2 antigen (cytoplasmic tail) binding protein 2 (CD2BP2), mRNA	16	0.288102	202256_at	0.42983	1.06512
U5 snRNP Protein	17999536	NM_006445	PRPF8	Homo sapiens PRP8 pre-mRNA processing factor 8 homolog (yeast) (PRPF8), mRNA	17	0.319841	200000_s_at	0.888821	0.985448
U5 snRNP Protein	40217846	NM_014014	ASCC3L1	Homo sapiens activating signal cointegrator 1 complex subunit 3-like 1 (ASCC3L1), mRNA	2	1.3858	214982_at	0.514024	0.810879
Second Step Factors	4826689	NM_004941	DHX8	Homo sapiens DEAH (Asp-Glu-Ala-His) box polypeptide 8 (DHX8), mRNA	17	0.417813	203334_at	0.000151012	1.57143
Second Step Factors	17999538	NM_014003	DHX38	Homo sapiens DEAH (Asp-Glu-Ala-His) box polypeptide 38 (DHX38), mRNA	16	-0.210426	209178_at	0.0565192	1.23565
Second Step Factors	17999533	NM_003675	PRPF18	Homo sapiens PRP18 pre-mRNA processing factor 18 homolog (yeast) (PRPF18), mRNA	10	-1.00791	221547_at	0.364839	0.903287
Second Step Factors	17999533	NM_003675	PRPF18	Homo sapiens PRP18 pre-mRNA processing factor 18 homolog (yeast) (PRPF18), mRNA	10	-1.00791	221546_at	0.0618373	0.73285
snRNP Core Proteins	21359839	NM_003096	SNRPG	Homo sapiens small nuclear ribonucleoprotein polypeptide G (SNRPG), mRNA	2	0.815019	205644_s_at	4.09977e-06	2.33795
snRNP Core Proteins	38149990	NM_003091	SNRPB	Homo sapiens small nuclear ribonucleoprotein polypeptides B and B1 (SNRPB), transcript variant 2, mRNA	20	2.07728	213175_s_at	0.000238086	2.1005
snRNP Core Proteins	34328935	NM_004175	SNRPD3	Homo sapiens small nuclear ribonucleoprotein D3 polypeptide 18kDa (SNRPD3), mRNA	22	0.037451	202567_at	3.16111e-08	1.99365
snRNP Core Proteins	38149990	NM_003091	SNRPB	Homo sapiens small nuclear ribonucleoprotein polypeptides B and B1 (SNRPB), transcript variant 2, mRNA	20	2.07728	208821_at	0.00066977	1.9353
snRNP Core Proteins	4507130	NM_003095	SNRPF	Homo sapiens small nuclear ribonucleoprotein polypeptide F (SNRPF), mRNA	12	0.546336	203832_at	3.62574e-07	1.80089
snRNP Core Proteins	28416941	NM_006938	SNRPD1	Homo sapiens small nuclear ribonucleoprotein D1 polypeptide 16kDa (SNRPD1), mRNA	18	0.526439	202690_s_at	8.97222e-05	1.77773
snRNP Core Proteins	4507128	NM_003094	SNRPE	Homo sapiens small nuclear ribonucleoprotein polypeptide E (SNRPE), mRNA	1	0.828746	203316_s_at	0.000460846	1.70758
snRNP Core Proteins	29294622	NM_004597	SNRPD2	Homo sapiens small nuclear ribonucleoprotein D2 polypeptide 16.5kDa (SNRPD2), transcript variant 1, mRNA	19	2.2464	200826_at	0.000340489	1.51847
snRNP Core Proteins	28416941	NM_006938	SNRPD1	Homo sapiens small nuclear ribonucleoprotein D1 polypeptide 16kDa (SNRPD1), mRNA	18	0.526439	202691_at	0.0128681	1.26492
EJC/NMD Proteins	30425541	NM_017575	SMG6	Homo sapiens chromosome 17 open reading frame 31 (C17orf31), mRNA	17	-0.633349	220347_at	0.0786297	3.952
EJC/NMD Proteins	6006021	NM_002370	MAGOH	Homo sapiens LSM8 homolog, U6 small nuclear RNA associated (S. cerevisiae) (LSM8), mRNA	7	1.28395	210092_at	2.34674e-06	2.47779
EJC/NMD Proteins	21361685	NM_018048	MAGO	Homo sapiens mago-nashi homolog (FLJ10292), mRNA	12	0.278196	218894_s_at	1.45346e-05	2.3282
EJC/NMD Proteins	31542502	NM_003472	DEK	Homo sapiens DEK oncogene (DNA binding) (DEK), mRNA	6	1.2833	200934_at	4.51557e-05	2.11284
EJC/NMD Proteins	15812217	NM_005105	RBM8A	Homo sapiens RNA binding motif protein 8A (RBM8A), mRNA	1	0.546009	217857_s_at	6.0389e-05	2.00188
EJC/NMD Proteins	6006021	NM_002370	MAGOH	Homo sapiens LSM8 homolog, U6 small nuclear RNA associated (S. cerevisiae) (LSM8), mRNA	7	1.28395	210093_s_at	9.05158e-05	1.89431
EJC/NMD Proteins	7661919	NM_014740	EIF4A3	Homo sapiens DEAD (Asp-Glu-Ala-Asp) box polypeptide 48 (DDX48), mRNA	17	1.79055	201303_at	1.26233e-06	1.73233
EJC/NMD Proteins	18379335	NM_006711	RNPS1	Homo sapiens RNA binding protein S1, serine-rich domain (RNPS1), transcript variant 1, mRNA	16	0.657177	212438_at	9.60895e-05	1.48609
EJC/NMD Proteins	18375527	NM_080632	UPF3B	Homo sapiens UPF3 regulator of nonsense transcripts homolog B (yeast) (UPF3B), transcript variant 1, mRNA	X	0.729609	218757_s_at	0.0222399	1.46446
EJC/NMD Proteins	19913439	NM_004640	BAT1	Homo sapiens HLA-B associated transcript 1 (BAT1), transcript variant 1, mRNA	6	0.621925	200041_s_at	0.0574924	1.295
EJC/NMD Proteins	18375672	NM_002911	UPF1	Homo sapiens regulator of nonsense transcripts 1 (RENT1), mRNA	19	-0.238148	208947_s_at	0.0426141	1.28899
EJC/NMD Proteins	15812217	NM_005105	RBM8A	Homo sapiens RNA binding motif protein 8A (RBM8A), mRNA	1	0.546009	217856_at	0.335258	1.21309
EJC/NMD Proteins	18765738	NM_015092	SMG1	Homo sapiens PI-3-kinase-related kinase SMG-1 (SMG1), mRNA	16	-1.1065	210057_at	0.53272	1.16646
EJC/NMD Proteins	15812217	NM_005105	RBM8A	Homo sapiens RNA binding motif protein 8A (RBM8A), mRNA	1	0.546009	213852_at	0.360263	1.16599
EJC/NMD Proteins	18375672	NM_002911	UPF1	Homo sapiens regulator of nonsense transcripts 1 (RENT1), mRNA	19	-0.238148	211168_s_at	0.422373	1.10153
EJC/NMD Proteins	34335249	NM_006362	NXF1	Homo sapiens nuclear RNA export factor 1 (NXF1), mRNA	11	0.223265	208922_s_at	0.650125	1.07393
EJC/NMD Proteins	24308040	NM_015327	SMG5	Homo sapiens Est1p-like protein B (EST1B), mRNA	1	-0.260109	212147_at	0.511987	1.06087
EJC/NMD Proteins	24308040	NM_015327	SMG5	Homo sapiens Est1p-like protein B (EST1B), mRNA	1	-0.260109	34868_at	0.64941	1.03865
EJC/NMD Proteins	27477062	NM_014837	SMG7	Homo sapiens chromosome 1 open reading frame 16 (C1orf16), transcript variant 3, mRNA	1	-0.049583	201793_x_at	0.864134	1.03682
EJC/NMD Proteins	33356173	NM_002687	PNN	Homo sapiens pinin, desmosome associated protein (PNN), mRNA	14	-0.32029	212036_s_at	0.73384	0.908497
EJC/NMD Proteins	18379335	NM_006711	RNPS1	Homo sapiens RNA binding protein S1, serine-rich domain (RNPS1), transcript variant 1, mRNA	16	0.657177	200060_s_at	0.197653	0.891624
EJC/NMD Proteins	30425541	NM_017575	SMG6	Homo sapiens chromosome 17 open reading frame 31 (C17orf31), mRNA	17	-0.633349	214940_s_at	0.377573	0.861987
EJC/NMD Proteins	18379333	NM_080594	RNPS1	Homo sapiens RNA binding protein S1, serine-rich domain (RNPS1), transcript variant 2, mRNA	16	0.657177	207939_x_at	0.186277	0.855958
EJC/NMD Proteins	7662237	NM_014977	ACIN1	Homo sapiens apoptotic chromatin condensation inducer 1 (ACIN1), mRNA	14	-0.659823	201715_s_at	0.21035	0.837327
EJC/NMD Proteins	5032118	NM_005839	SRRM1	Homo sapiens serine/arginine repetitive matrix 1 (SRRM1), mRNA	1	-0.449448	201225_s_at	0.0144241	0.817055
EJC/NMD Proteins	18375523	NM_023011	UPF3A	Homo sapiens UPF3 regulator of nonsense transcripts homolog A (yeast) (UPF3A), transcript variant 1, mRNA	13	-1.23545	206958_s_at	0.244976	0.774948
EJC/NMD Proteins	18765738	NM_015092	SMG1	Homo sapiens PI-3-kinase-related kinase SMG-1 (SMG1), mRNA	16	-1.1065	214984_at	0.184353	0.768248
EJC/NMD Proteins	18375523	NM_023011	UPF3A	Homo sapiens UPF3 regulator of nonsense transcripts homolog A (yeast) (UPF3A), transcript variant 1, mRNA	13	-1.23545	206959_s_at	0.236322	0.761485
EJC/NMD Proteins	18375523	NM_023011	UPF3A	Homo sapiens UPF3 regulator of nonsense transcripts homolog A (yeast) (UPF3A), transcript variant 1, mRNA	13	-1.23545	214323_s_at	0.104467	0.735943
EJC/NMD Proteins	24475733	NM_007359	CASC3	Homo sapiens cancer susceptibility candidate 3 (CASC3), mRNA	17	-0.323109	207842_s_at	0.015654	0.732002
EJC/NMD Proteins	27477062	NM_014837	SMG7	Homo sapiens chromosome 1 open reading frame 16 (C1orf16), transcript variant 3, mRNA	1	-0.049583	201794_s_at	0.0150328	0.7174
EJC/NMD Proteins	19913439	NM_004640	BAT1	Homo sapiens HLA-B associated transcript 1 (BAT1), transcript variant 1, mRNA	6	0.621925	212384_at	0.360153	0.639876
EJC/NMD Proteins	23510407	NM_005870	SAP18	Homo sapiens sin3-associated polypeptide, 18kDa (SAP18), mRNA	13	-0.709023	208740_at	0.00106549	0.552041
EJC/NMD Proteins	23510407	NM_005870	SAP18	Homo sapiens sin3-associated polypeptide, 18kDa (SAP18), mRNA	13	-0.709023	208741_at	0.00166743	0.538793
SR Proteins	38158029	NM_006275	SFRS6	Homo sapiens splicing factor, arginine/serine-rich 6 (SFRS6), mRNA	20	0.143604	206108_s_at	0.0305557	2.50291
SR Proteins	21040254	NM_139168	SFRS12	Homo sapiens splicing factor, arginine/serine-rich 12 (SFRS12), mRNA	5	0.51757	212721_at	0.000985559	1.84958
SR Proteins	4759097	NM_004593	SFRS10	Homo sapiens splicing factor, arginine/serine-rich 10 (transformer 2 homolog, Drosophila) (SFRS10), mRNA	3	1.16652	200892_s_at	0.000190636	1.7077
SR Proteins	38016912	NM_003769	SFRS9	Homo sapiens splicing factor, arginine/serine-rich 9 (SFRS9), mRNA	12	1.02599	200044_at	0.000179624	1.47535
SR Proteins	38016912	NM_003769	SFRS9	Homo sapiens splicing factor, arginine/serine-rich 9 (SFRS9), mRNA	12	1.02599	201698_s_at	0.000678941	1.4509
SR Proteins	4506898	NM_003016	SFRS2	Homo sapiens splicing factor, arginine/serine-rich 2 (SFRS2), mRNA	17	0.387192	200753_x_at	0.00376304	1.4258
SR Proteins	4759097	NM_004593	SFRS10	Homo sapiens splicing factor, arginine/serine-rich 10 (transformer 2 homolog, Drosophila) (SFRS10), mRNA	3	1.16652	200893_at	8.85842e-05	1.38197
SR Proteins	24415993	NM_006276	SFRS7	Homo sapiens splicing factor, arginine/serine-rich 7, 35kDa (SFRS7), mRNA	2	0.70748	211439_at	0.00112998	1.35257
SR Proteins	4506898	NM_003016	SFRS2	Homo sapiens splicing factor, arginine/serine-rich 2 (SFRS2), mRNA	17	0.387192	200754_x_at	0.0309612	1.2547
SR Proteins	31543618	NM_006924	SFRS1	Homo sapiens splicing factor, arginine/serine-rich 1 (splicing factor 2, alternate splicing factor) (SFRS1), mRNA	17	0.243573	201741_x_at	0.304636	1.23395
SR Proteins	40254839	NM_006925	SFRS5	Homo sapiens splicing factor, arginine/serine-rich 5 (SFRS5), mRNA	14	-1.84023	210077_s_at	0.675365	1.21248
SR Proteins	38490530	NM_014884	SFRS14	Homo sapiens splicing factor, arginine/serine-rich 14 (SFRS14), transcript variant 2, mRNA	19	-0.758217	212000_at	0.493985	1.18724
SR Proteins	38146108	NM_198262	RSRC2	Homo sapiens RSRC2 arginine/serine-rich coiled-coil 2, mRNA	12	-0.293889	202301_s_at	0.730941	1.03809
SR Proteins	15055542	NM_032102	SFRS2B	Homo sapiens splicing factor, arginine/serine-rich 2B (SFRS2B), mRNA	11	0.116807	213152_s_at	0.600734	0.961478
SR Proteins	23111060	NM_004768	SFRS11	Homo sapiens splicing factor, arginine/serine-rich 11 (SFRS11), mRNA	1	0.185405	213742_at	0.690695	0.934991
SR Proteins	38490530	NM_014884	SFRS14	Homo sapiens splicing factor, arginine/serine-rich 14 (SFRS14), transcript variant 2, mRNA	19	-0.758217	212001_at	0.771327	0.930453
SR Proteins	38158029	NM_006275	SFRS6	Homo sapiens splicing factor, arginine/serine-rich 6 (SFRS6), mRNA	20	0.143604	208804_s_at	0.461202	0.904854
SR Proteins	38490530	NM_014884	SFRS14	Homo sapiens splicing factor, arginine/serine-rich 14 (SFRS14), transcript variant 2, mRNA	19	-0.758217	214092_x_at	0.100897	0.77457
SR Proteins	38490530	NM_014884	SFRS14	Homo sapiens splicing factor, arginine/serine-rich 14 (SFRS14), transcript variant 2, mRNA	19	-0.758217	213505_s_at	0.0725524	0.746819
SR Proteins	40789228	NM_020706	SFRS15	Homo sapiens splicing factor, arginine/serine-rich 15 (SFRS15), mRNA	21	0.182325	222311_s_at	0.277526	0.688656
SR Proteins	19923465	NM_016333	SRRM2	Homo sapiens serine/arginine repetitive matrix 2 (SRRM2), mRNA	16	-0.812243	207435_s_at	0.00199272	0.610041
SR Proteins	40254839	NM_006925	SFRS5	Homo sapiens splicing factor, arginine/serine-rich 5 (SFRS5), mRNA	14	-1.84023	203380_x_at	0.00386064	0.605437
SR Proteins	5902129	NM_007056	SFRS16	Homo sapiens splicing factor, arginine/serine-rich 16 (suppressor-of-white-apricot homolog, Drosophila) (SFRS16), mRNA	19	-0.673351	204978_at	0.00329358	0.530958
SR Proteins	40789228	NM_020706	SFRS15	Homo sapiens splicing factor, arginine/serine-rich 15 (SFRS15), mRNA	21	0.182325	222310_at	0.082103	0.339655
hnRNP Proteins	14141160	NM_004501	HNRPU	Homo sapiens heterogeneous nuclear ribonucleoprotein U (scaffold attachment factor A) (HNRPU), transcript variant 2, mRNA	1	0.230866	216855_s_at	0.040575	6.86976	YES
hnRNP Proteins	28558994	NM_002819	PTBP1	Homo sapiens polypyrimidine tract binding protein 1 (PTBP1), transcript variant 1, mRNA	19	2.54171	212016_s_at	9.13825e-08	4.44852	YES
hnRNP Proteins	28558994	NM_002819	PTBP1	Homo sapiens polypyrimidine tract binding protein 1 (PTBP1), transcript variant 1, mRNA	19	2.54171	211270_x_at	3.11302e-07	2.80959
hnRNP Proteins	28558994	NM_002819	PTBP1	Homo sapiens polypyrimidine tract binding protein 1 (PTBP1), transcript variant 1, mRNA	19	2.54171	202189_x_at	4.23903e-08	2.70345
hnRNP Proteins	28558994	NM_002819	PTBP1	Homo sapiens polypyrimidine tract binding protein 1 (PTBP1), transcript variant 1, mRNA	19	2.54171	216306_x_at	2.90675e-08	2.61423
hnRNP Proteins	28558994	NM_002819	PTBP1	Homo sapiens polypyrimidine tract binding protein 1 (PTBP1), transcript variant 1, mRNA	19	2.54171	212015_x_at	2.9722e-08	2.54004
hnRNP Proteins	28558994	NM_002819	PTBP1	Homo sapiens polypyrimidine tract binding protein 1 (PTBP1), transcript variant 1, mRNA	19	2.54171	211271_x_at	4.27161e-07	2.43593
hnRNP Proteins	14110401	NM_004499	HNRPAB	Homo sapiens heterogeneous nuclear ribonucleoprotein A/B (HNRPAB), transcript variant 2, mRNA	5	2.10324	201277_s_at	3.62954e-09	2.28919
hnRNP Proteins	14110430	NM_004500	HNRPC	Homo sapiens heterogeneous nuclear ribonucleoprotein C (C1/C2) (HNRPC), transcript variant 2, mRNA	14	0.81005	200751_s_at	2.7026e-06	2.04512
hnRNP Proteins	14141150	NM_004966	HNRPF	Homo sapiens heterogeneous nuclear ribonucleoprotein F (HNRPF), mRNA	10	0.822533	201376_s_at	0.00187964	1.89489
hnRNP Proteins	14141188	NM_005826	HNRPR	Homo sapiens heterogeneous nuclear ribonucleoprotein R (HNRPR), mRNA	1	0.44586	208765_s_at	0.000499402	1.60973
hnRNP Proteins	21396479	NM_007367	RALY	Homo sapiens RNA binding protein (autoantigenic, hnRNP-associated with lethal yellow) (RALY), transcript variant 2, mRNA	20	1.06776	201271_s_at	0.00199285	1.5578
hnRNP Proteins	4504450	NM_002139	RBMX	Homo sapiens RNA binding motif protein, X-linked (RBMX), mRNA	X	1.13619	213762_x_at	9.39801e-05	1.54675
hnRNP Proteins	21536325	NM_007040	HNRPUL1	Homo sapiens heterogeneous nuclear ribonucleoprotein U-like 1 (HNRPUL1), transcript variant 1, mRNA	19	0.878364	208713_at	0.000513825	1.54496
hnRNP Proteins	14141160	NM_004501	HNRPU	Homo sapiens heterogeneous nuclear ribonucleoprotein U (scaffold attachment factor A) (HNRPU), transcript variant 2, mRNA	1	0.230866	200593_s_at	0.00148739	1.54272
hnRNP Proteins	14110425	NM_006805	HNRPA0	Homo sapiens heterogeneous nuclear ribonucleoprotein A0 (HNRPA0), mRNA	5	0.683193	201055_s_at	0.0131928	1.49284
hnRNP Proteins	14043073	NM_002137	HNRPA2B1	Homo sapiens heterogeneous nuclear ribonucleoprotein A2/B1 (HNRPA2B1), transcript variant A2, mRNA	7	0.480139	205292_s_at	3.3261e-05	1.4773
hnRNP Proteins	14110430	NM_004500	HNRPC	Homo sapiens heterogeneous nuclear ribonucleoprotein C (C1/C2) (HNRPC), transcript variant 2, mRNA	14	0.81005	200014_s_at	1.80181e-06	1.45551
hnRNP Proteins	14110430	NM_004500	HNRPC	Homo sapiens heterogeneous nuclear ribonucleoprotein C (C1/C2) (HNRPC), transcript variant 2, mRNA	14	0.81005	216302_at	0.000742047	1.44931
hnRNP Proteins	14110430	NM_004500	HNRPC	Homo sapiens heterogeneous nuclear ribonucleoprotein C (C1/C2) (HNRPC), transcript variant 2, mRNA	14	0.81005	212626_x_at	7.39965e-05	1.38762
hnRNP Proteins	14110430	NM_004500	HNRPC	Homo sapiens heterogeneous nuclear ribonucleoprotein C (C1/C2) (HNRPC), transcript variant 2, mRNA	14	0.81005	214737_x_at	9.41616e-05	1.36107
hnRNP Proteins	14141151	NM_005968	HNRPM	Homo sapiens heterogeneous nuclear ribonucleoprotein M (HNRPM), transcript variant 1, mRNA	19	0.432237	200072_s_at	0.0289555	1.34072
hnRNP Proteins	14141188	NM_005826	HNRPR	Homo sapiens heterogeneous nuclear ribonucleoprotein R (HNRPR), mRNA	1	0.44586	208766_s_at	0.000554528	1.31332
hnRNP Proteins	14165438	NM_002140	HNRPK	Homo sapiens heterogeneous nuclear ribonucleoprotein K (HNRPK), transcript variant 1, mRNA	9	1.184	200775_s_at	0.000684301	1.29472
hnRNP Proteins	21536325	NM_007040	HNRPUL1	Homo sapiens heterogeneous nuclear ribonucleoprotein U-like 1 (HNRPUL1), transcript variant 1, mRNA	19	0.878364	209675_s_at	0.0722324	1.28613
hnRNP Proteins	4557644	NM_001533	HNRPL	Homo sapiens heterogeneous nuclear ribonucleoprotein L (HNRPL), transcript variant 1, mRNA	19	1.06362	202072_at	0.144612	1.2736
hnRNP Proteins	5031752	NM_005520	HNRPH1	Homo sapiens heterogeneous nuclear ribonucleoprotein H1 (H) (HNRPH1), mRNA	5	1.43843	201031_s_at	0.0381186	1.26019
hnRNP Proteins	14141160	NM_004501	HNRPU	Homo sapiens heterogeneous nuclear ribonucleoprotein U (scaffold attachment factor A) (HNRPU), transcript variant 2, mRNA	1	0.230866	221639_x_at	0.340911	1.20239
hnRNP Proteins	4504444	NM_002136	HNRPA1	Homo sapiens heterogeneous nuclear ribonucleoprotein A1 (HNRPA1), transcript variant 1, mRNA	12	0.301463	216559_x_at	0.157082	1.15026
hnRNP Proteins	4504444	NM_002136	HNRPA1	Homo sapiens heterogeneous nuclear ribonucleoprotein A1 (HNRPA1), transcript variant 1, mRNA	12	0.301463	217353_at	0.278184	1.13685
hnRNP Proteins	14141160	NM_004501	HNRPU	Homo sapiens heterogeneous nuclear ribonucleoprotein U (scaffold attachment factor A) (HNRPU), transcript variant 2, mRNA	1	0.230866	200594_x_at	0.0860358	1.1348
hnRNP Proteins	14165438	NM_002140	HNRPK	Homo sapiens heterogeneous nuclear ribonucleoprotein K (HNRPK), transcript variant 1, mRNA	9	1.184	200097_s_at	0.0921726	1.11281
hnRNP Proteins	14110425	NM_006805	HNRPA0	Homo sapiens heterogeneous nuclear ribonucleoprotein A0 (HNRPA0), mRNA	5	0.683193	201054_at	0.43989	1.10386
hnRNP Proteins	34740328	NM_194247	HNRPA3	Homo sapiens heterogeneous nuclear ribonucleoprotein A3 (HNRPA3), mRNA	2	-0.343123	211932_at	0.273433	1.09904
hnRNP Proteins	14110410	NM_005463	HNRPDL	Homo sapiens heterogeneous nuclear ribonucleoprotein D-like (HNRPDL), transcript variant 1, mRNA	4	-0.570316	209067_s_at	0.462015	1.07836
hnRNP Proteins	14141160	NM_004501	HNRPU	Homo sapiens heterogeneous nuclear ribonucleoprotein U (scaffold attachment factor A) (HNRPU), transcript variant 2, mRNA	1	0.230866	216868_s_at	0.879113	1.0623
hnRNP Proteins	14141156	NM_012207	2H9	Homo sapiens heterogeneous nuclear ribonucleoprotein H3 (2H9) (HNRPH3), transcript variant 2H9, mRNA	10	-0.430277	207127_s_at	0.911205	1.01429
hnRNP Proteins	4504444	NM_002136	HNRPA1	Homo sapiens heterogeneous nuclear ribonucleoprotein A1 (HNRPA1), transcript variant 1, mRNA	12	0.301463	216497_at	0.907489	1.01205
hnRNP Proteins	14141155	NM_019597	HNRPH2	Homo sapiens heterogeneous nuclear ribonucleoprotein H2 (H') (HNRPH2), mRNA	X	-0.319741	201132_at	0.453545	0.957879
hnRNP Proteins	4504444	NM_002136	HNRPA1	Homo sapiens heterogeneous nuclear ribonucleoprotein A1 (HNRPA1), transcript variant 1, mRNA	12	0.301463	200016_x_at	0.390046	0.942895
hnRNP Proteins	4504444	NM_002136	HNRPA1	Homo sapiens heterogeneous nuclear ribonucleoprotein A1 (HNRPA1), transcript variant 1, mRNA	12	0.301463	213356_x_at	0.384531	0.94244
hnRNP Proteins	14141151	NM_005968	HNRPM	Homo sapiens heterogeneous nuclear ribonucleoprotein M (HNRPM), transcript variant 1, mRNA	19	0.432237	214918_at	0.634528	0.867388
hnRNP Proteins	34740328	NM_194247	HNRPA3	Homo sapiens heterogeneous nuclear ribonucleoprotein A3 (HNRPA3), mRNA	2	-0.343123	211930_at	0.465846	0.856962
hnRNP Proteins	34740328	NM_194247	HNRPA3	Homo sapiens heterogeneous nuclear ribonucleoprotein A3 (HNRPA3), mRNA	2	-0.343123	211929_at	0.204514	0.856881
hnRNP Proteins	14110410	NM_005463	HNRPDL	Homo sapiens heterogeneous nuclear ribonucleoprotein D-like (HNRPDL), transcript variant 1, mRNA	4	-0.570316	201993_x_at	0.135282	0.855251
hnRNP Proteins	4504444	NM_002136	HNRPA1	Homo sapiens heterogeneous nuclear ribonucleoprotein A1 (HNRPA1), transcript variant 1, mRNA	12	0.301463	214280_x_at	0.380451	0.834962
hnRNP Proteins	4504444	NM_002136	HNRPA1	Homo sapiens heterogeneous nuclear ribonucleoprotein A1 (HNRPA1), transcript variant 1, mRNA	12	0.301463	222040_at	0.599162	0.806313
hnRNP Proteins	14110410	NM_005463	HNRPDL	Homo sapiens heterogeneous nuclear ribonucleoprotein D-like (HNRPDL), transcript variant 1, mRNA	4	-0.570316	209068_at	0.0133071	0.662779
hnRNP Proteins	14141150	NM_004966	HNRPF	Homo sapiens heterogeneous nuclear ribonucleoprotein F (HNRPF), mRNA	10	0.822533	217587_at	0.251958	0.428398
Alternative Splicing	38569465	NM_005156	ROD1	Homo sapiens ROD1 regulator of differentiation 1 (S. pombe) (ROD1), mRNA	9	-0.205378	207223_s_at	0.129789	2.97052
Alternative Splicing	34098945	NM_004559	YBX1	Homo sapiens nuclease sensitive element binding protein 1 (NSEP1), mRNA	1	2.59116	208627_s_at	1.43262e-07	2.89861
Alternative Splicing	38569465	NM_005156	ROD1	Homo sapiens ROD1 regulator of differentiation 1 (S. pombe) (ROD1), mRNA	9	-0.205378	214697_s_at	0.00254275	2.14359
Alternative Splicing	34098945	NM_004559	YBX1	Homo sapiens nuclease sensitive element binding protein 1 (NSEP1), mRNA	1	2.59116	208628_s_at	1.68707e-06	2.06539
Alternative Splicing	4641116	NM_021038	MBNL1	Homo sapiens muscleblind-like (Drosophila) (MBNL1), transcript variant 1, mRNA	3		201151_s_at	0.00813599	1.61887
Alternative Splicing	38570082	NM_006560	CUGBP1	Homo sapiens CUG triplet repeat, RNA binding protein 1 (CUGBP1), transcript variant 1, mRNA	11	0.132011	204113_at	0.00795321	1.59998
Alternative Splicing	4826997	NM_005066	SFPQ	Homo sapiens splicing factor proline/glutamine rich (polypyrimidine tract binding protein associated) (SFPQ), mRNA	1	0.295449	201586_s_at	0.0001315	1.47712
Alternative Splicing	11863160	NM_022037	TIA1	Homo sapiens TIA1 cytotoxic granule-associated RNA binding protein (TIA1), transcript variant 1, mRNA	2	0.939728	201446_s_at	0.0823432	1.4533
Alternative Splicing	4826997	NM_005066	SFPQ	Homo sapiens splicing factor proline/glutamine rich (polypyrimidine tract binding protein associated) (SFPQ), mRNA	1	0.295449	201585_s_at	0.00081975	1.43475
Alternative Splicing	30315648	NM_133486	MBNL3	Homo sapiens muscleblind-like 3 (Drosophila) (MBNL3), mRNA	X	0.320038	219814_at	0.154726	1.4271
Alternative Splicing	4505424	NM_002515	NOVA1	Homo sapiens neuro-oncological ventral antigen 1 (NOVA1), transcript variant 1, mRNA	14	0.359699	207437_at	0.384378	1.38916
Alternative Splicing	5730026	NM_006559	KHDRBS1	Homo sapiens KH domain containing, RNA binding, signal transduction associated 1 (KHDRBS1), mRNA	1	1.00882	200040_at	0.00137331	1.35876
Alternative Splicing	5729815	NM_006561	CUGBP2	Homo sapiens CUG triplet repeat, RNA binding protein 2 (CUGBP2), transcript variant 2, mRNA	10	-0.665837	202158_s_at	0.173503	1.22086
Alternative Splicing	4641116	NM_021038	MBNL1	Homo sapiens muscleblind-like (Drosophila) (MBNL1), transcript variant 1, mRNA	3		215663_at	0.3299	1.21993
Alternative Splicing	38569465	NM_005156	ROD1	Homo sapiens ROD1 regulator of differentiation 1 (S. pombe) (ROD1), mRNA	9	-0.205378	214698_at	0.122603	1.18694
Alternative Splicing	4504864	NM_003685	KHSRP	Homo sapiens KH-type splicing regulatory protein (FUSE binding protein 2) (KHSRP), mRNA	19	0.676266	204372_s_at	0.152562	1.15818
Alternative Splicing	4504864	NM_003685	KHSRP	Homo sapiens KH-type splicing regulatory protein (FUSE binding protein 2) (KHSRP), mRNA	19	0.676266	204371_s_at	0.413644	1.13458
Alternative Splicing	4641116	NM_021038	MBNL1	Homo sapiens muscleblind-like (Drosophila) (MBNL1), transcript variant 1, mRNA	3		201152_s_at	0.265218	1.12747
Alternative Splicing	11863160	NM_022037	TIA1	Homo sapiens TIA1 cytotoxic granule-associated RNA binding protein (TIA1), transcript variant 1, mRNA	2	0.939728	201448_at	0.664447	1.0778
Alternative Splicing	4641116	NM_021038	MBNL1	Homo sapiens muscleblind-like (Drosophila) (MBNL1), transcript variant 1, mRNA	3		201153_s_at	0.450139	1.06762
Alternative Splicing	48255899	NM_003070	SMARCA2	Homo sapiens SWI/SNF related, matrix associated, actin dependent regulator of chromatin, subfamily a, member 2 (SMARCA2), transcript variant 1, mRNA	9		206543_at	0.788824	1.06321
Alternative Splicing	11863160	NM_022037	TIA1	Homo sapiens TIA1 cytotoxic granule-associated RNA binding protein (TIA1), transcript variant 1, mRNA	2	0.939728	201447_at	0.927494	1.01636
Alternative Splicing	38570082	NM_006560	CUGBP1	Homo sapiens CUG triplet repeat, RNA binding protein 1 (CUGBP1), transcript variant 1, mRNA	11	0.132011	221743_at	0.925439	1.01106
Alternative Splicing	29570796	NM_013261	PPARGC1A	Homo sapiens peroxisome proliferative activated receptor, gamma, coactivator 1, alpha (PPARGC1A), mRNA	4	-0.241422	219195_at	0.943835	0.969406
Alternative Splicing	38570082	NM_006560	CUGBP1	Homo sapiens CUG triplet repeat, RNA binding protein 1 (CUGBP1), transcript variant 1, mRNA	11	0.132011	221742_at	0.710906	0.959294
Alternative Splicing	4505424	NM_002515	NOVA1	Homo sapiens neuro-oncological ventral antigen 1 (NOVA1), transcript variant 1, mRNA	14	0.359699	205794_s_at	0.903629	0.958218
Alternative Splicing	11863160	NM_022037	TIA1	Homo sapiens TIA1 cytotoxic granule-associated RNA binding protein (TIA1), transcript variant 1, mRNA	2	0.939728	201449_at	0.749781	0.951609
Alternative Splicing	13435392	NM_003252	TIAL1	Homo sapiens TIA1 cytotoxic granule-associated RNA binding protein-like 1 (TIAL1), transcript variant 1, mRNA	10	-0.587829	202406_s_at	0.609215	0.939523
Alternative Splicing	5902723	NM_002516	NOVA2	Homo sapiens neuro-oncological ventral antigen 2 (NOVA2), mRNA	19	-0.717133	206476_s_at	0.409786	0.912961
Alternative Splicing	5902723	NM_002516	NOVA2	Homo sapiens neuro-oncological ventral antigen 2 (NOVA2), mRNA	19	-0.717133	206477_s_at	0.412299	0.868871
Alternative Splicing	22749198	NM_152578	FMR1NB	Homo sapiens fragile X mental retardation 1 neighbor (FMR1NB), mRNA	X	-0.608736	215245_x_at	0.165098	0.867179
Alternative Splicing	5729815	NM_006561	CUGBP2	Homo sapiens CUG triplet repeat, RNA binding protein 2 (CUGBP2), transcript variant 2, mRNA	10	-0.665837	202156_s_at	0.228065	0.845847
Alternative Splicing	4759339	NM_004630	SF1	Homo sapiens splicing factor 1 (SF1), transcript variant 1, mRNA	11	-0.13247	208313_s_at	0.126434	0.832193
Alternative Splicing	4826997	NM_005066	SFPQ	Homo sapiens splicing factor proline/glutamine rich (polypyrimidine tract binding protein associated) (SFPQ), mRNA	1	0.295449	214016_s_at	0.523142	0.818782
Alternative Splicing	48255899	NM_003070	SMARCA2	Homo sapiens SWI/SNF related, matrix associated, actin dependent regulator of chromatin, subfamily a, member 2 (SMARCA2), transcript variant 1, mRNA	9		212257_s_at	0.456432	0.815978
Alternative Splicing	48255899	NM_003070	SMARCA2	Homo sapiens SWI/SNF related, matrix associated, actin dependent regulator of chromatin, subfamily a, member 2 (SMARCA2), transcript variant 1, mRNA	9		206542_s_at	0.0436776	0.709365
Alternative Splicing	13435392	NM_003252	TIAL1	Homo sapiens TIA1 cytotoxic granule-associated RNA binding protein-like 1 (TIAL1), transcript variant 1, mRNA	10	-0.587829	202405_at	0.00107	0.688717
Alternative Splicing	5729815	NM_006561	CUGBP2	Homo sapiens CUG triplet repeat, RNA binding protein 2 (CUGBP2), transcript variant 2, mRNA	10	-0.665837	202157_s_at	0.0174471	0.668278
Alternative Splicing	48255899	NM_003070	SMARCA2	Homo sapiens SWI/SNF related, matrix associated, actin dependent regulator of chromatin, subfamily a, member 2 (SMARCA2), transcript variant 1, mRNA	9		206544_x_at	0.0710057	0.665984
Alternative Splicing	38570082	NM_006560	CUGBP1	Homo sapiens CUG triplet repeat, RNA binding protein 1 (CUGBP1), transcript variant 1, mRNA	11	0.132011	209489_at	0.026973	0.662944
Alternative Splicing	29788771	NM_007185	TNRC4	Homo sapiens trinucleotide repeat containing 4 (TNRC4), mRNA	1	-1.89417	206817_x_at	0.0838368	0.600969
Alternative Splicing	21464124	NM_144778	MBNL2	Homo sapiens muscleblind-like 2 (Drosophila) (MBNL2), transcript variant 1, mRNA	13	-3.40544	205017_s_at	0.053481	0.599294
Alternative Splicing	48255899	NM_003070	SMARCA2	Homo sapiens SWI/SNF related, matrix associated, actin dependent regulator of chromatin, subfamily a, member 2 (SMARCA2), transcript variant 1, mRNA	9		217707_x_at	0.00800932	0.578595
Alternative Splicing	4826997	NM_005066	SFPQ	Homo sapiens splicing factor proline/glutamine rich (polypyrimidine tract binding protein associated) (SFPQ), mRNA	1	0.295449	221768_at	0.241386	0.52036
Alternative Splicing	21464124	NM_144778	MBNL2	Homo sapiens muscleblind-like 2 (Drosophila) (MBNL2), transcript variant 1, mRNA	13	-3.40544	205018_s_at	0.00263068	0.494452
Alternative Splicing	5729815	NM_006561	CUGBP2	Homo sapiens CUG triplet repeat, RNA binding protein 2 (CUGBP2), transcript variant 2, mRNA	10	-0.665837	214405_at	0.0124576	0.414392
Alternative Splicing	5729815	NM_006561	CUGBP2	Homo sapiens CUG triplet repeat, RNA binding protein 2 (CUGBP2), transcript variant 2, mRNA	10	-0.665837	215147_at	0.011767	0.337955
Alternative Splicing	21464124	NM_144778	MBNL2	Homo sapiens muscleblind-like 2 (Drosophila) (MBNL2), transcript variant 1, mRNA	13	-3.40544	203640_at	5.85082e-06	0.336155
Alternative Splicing	38201713	NM_001419	ELAVL1	Homo sapiens ELAV (embryonic lethal, abnormal vision, Drosophila)-like 1 (Hu antigen R) (ELAVL1), mRNA	19	1.25895	206051_at	0.00305057	0.152282	YES
Alternative Splicing	22538402	NM_018723	A2BP1	Homo sapiens ataxin 2-binding protein 1 (A2BP1), transcript variant 4, mRNA	16	-4.03873	221217_s_at	2.13854e-05	0.011881	YES
DExD box Proteins	13514812	NM_001356	DDX3X	Homo sapiens DEAD (Asp-Glu-Ala-Asp) box polypeptide 3, X-linked (DDX3X), transcript variant 2, mRNA	X	0.122005	201211_s_at	0.0156337	1.93587
DExD box Proteins	21040372	NM_138998	DDX39	Homo sapiens DEAD (Asp-Glu-Ala-Asp) box polypeptide 39 (DDX39), transcript variant 2, mRNA	19	1.44977	201584_s_at	0.000242765	1.89619
DExD box Proteins	13514812	NM_001356	DDX3X	Homo sapiens DEAD (Asp-Glu-Ala-Asp) box polypeptide 3, X-linked (DDX3X), transcript variant 2, mRNA	X	0.122005	212514_x_at	0.00782995	1.73962
DExD box Proteins	21071031	NM_016222	DDX41	Homo sapiens DEAD (Asp-Glu-Ala-Asp) box polypeptide 41 (DDX41), mRNA	5	0.987365	217840_at	5.67786e-05	1.43638
DExD box Proteins	13514808	NM_004660	DDX3Y	Homo sapiens DEAD (Asp-Glu-Ala-Asp) box polypeptide 3, Y-linked (DDX3Y), mRNA	Y	0.274773	205000_at	0.756563	1.40797
DExD box Proteins	13787208	NM_004728	DDX21	Homo sapiens DEAD (Asp-Glu-Ala-Asp) box polypeptide 21 (DDX21), mRNA	10	0.376695	208152_s_at	0.202539	1.148
DExD box Proteins	13514812	NM_001356	DDX3X	Homo sapiens DEAD (Asp-Glu-Ala-Asp) box polypeptide 3, X-linked (DDX3X), transcript variant 2, mRNA	X	0.122005	201210_at	0.0474365	1.13379
DExD box Proteins	39930352	NM_015360	SKIV2L2	Homo sapiens superkiller viralicidic activity 2-like 2 (S. cerevisiae) (SKIV2L2), mRNA	5	-0.171319	212896_at	0.167594	1.10983
DExD box Proteins	21237727	NM_003587	DHX16	Homo sapiens DEAH (Asp-Glu-Ala-His) box polypeptide 16 (DHX16), mRNA	6	-0.120551	203694_s_at	0.467514	1.07942
DExD box Proteins	4826685	NM_004939	DDX1	Homo sapiens DEAD (Asp-Glu-Ala-Asp) box polypeptide 1 (DDX1), mRNA	2	0.374177	201241_at	0.890712	0.990584
DExD box Proteins	38201709	NM_006386	DDX17	Homo sapiens DEAD (Asp-Glu-Ala-Asp) box polypeptide 17 (DDX17), transcript variant 1, mRNA	22	-1.01967	213998_s_at	0.447371	0.791214
DExD box Proteins	38201709	NM_006386	DDX17	Homo sapiens DEAD (Asp-Glu-Ala-Asp) box polypeptide 17 (DDX17), transcript variant 1, mRNA	22	-1.01967	208718_at	0.0866469	0.766507
DExD box Proteins	13514812	NM_001356	DDX3X	Homo sapiens DEAD (Asp-Glu-Ala-Asp) box polypeptide 3, X-linked (DDX3X), transcript variant 2, mRNA	X	0.122005	207617_at	0.0780292	0.608119
DExD box Proteins	38201709	NM_006386	DDX17	Homo sapiens DEAD (Asp-Glu-Ala-Asp) box polypeptide 17 (DDX17), transcript variant 1, mRNA	22	-1.01967	208719_s_at	0.0916391	0.455814
DExD box Proteins	38201709	NM_006386	DDX17	Homo sapiens DEAD (Asp-Glu-Ala-Asp) box polypeptide 17 (DDX17), transcript variant 1, mRNA	22	-1.01967	208151_x_at	0.0360023	0.411572
LSm Proteins	7706422	NM_016199	LSM7	Homo sapiens LSM6 homolog, U6 small nuclear RNA associated (S. cerevisiae) (LSM6), mRNA	4	2.64563	204559_s_at	2.55736e-06	2.01298
LSm Proteins	33620778	NM_012321	LSM4	Homo sapiens LSM4 homolog, U6 small nuclear RNA associated (S. cerevisiae) (LSM4), mRNA	19	0.677952	202736_s_at	0.00044295	1.61036
LSm Proteins	7657314	NM_014463	LSM3	Homo sapiens LSM3 homolog, U6 small nuclear RNA associated (S. cerevisiae) (LSM3), mRNA	3	1.45671	202209_at	8.52916e-05	1.52724
LSm Proteins	7657312	NM_014462	LSM1	Homo sapiens LSM1 homolog, U6 small nuclear RNA associated (S. cerevisiae) (LSM1), mRNA	8	1.16433	203534_at	0.00303853	1.4857
LSm Proteins	33620778	NM_012321	LSM4	Homo sapiens LSM4 homolog, U6 small nuclear RNA associated (S. cerevisiae) (LSM4), mRNA	19	0.677952	202737_s_at	0.00203358	1.35697
LSm Proteins	5901997	NM_007080	LSM6	Homo sapiens LSM5 homolog, U6 small nuclear RNA associated (S. cerevisiae) (LSM5), mRNA	7	1.10953	205036_at	0.0119954	1.31172
RRM-Proteins	30795211	NM_006547	IGF2BP3	Homo sapiens IGF-II mRNA-binding protein 3 (IMP-3), mRNA	7	1.28883	203819_s_at	3.62385e-07	28.3768	YES
RRM-Proteins	30795211	NM_006547	IGF2BP3	Homo sapiens IGF-II mRNA-binding protein 3 (IMP-3), mRNA	7	1.28883	203820_s_at	5.23656e-06	12.1868	YES
RRM-Proteins	9506670	NM_019027	FLJ20273	Homo sapiens RNA-binding protein (FLJ20273), mRNA	4	0.108599	218035_s_at	0.00995966	2.8636
RRM-Proteins	32261312	NM_006743	RBM3	Homo sapiens RNA binding motif (RNP1, RRM) protein 3 (RBM3), transcript variant 1, mRNA	X	0.63408	208319_s_at	0.0221617	1.57351
RRM-Proteins	34147682	NM_018107	RBM23	Homo sapiens RNA binding motif protein 23 (RBM23), mRNA	14	-0.352104	215751_at	0.725437	1.56769
RRM-Proteins	31543547	NM_016090	RBM7	Homo sapiens RNA binding motif protein 7 (RBM7), mRNA	11	0.541574	218379_at	0.084835	1.52169
RRM-Proteins	7706315	NM_016024	RBMX2	Homo sapiens RNA binding motif protein, X-linked 2 (RBMX2), mRNA	X	1.20941	204097_s_at	0.00173763	1.42808
RRM-Proteins	23111016	NM_005676	RBM10	Homo sapiens RNA binding motif protein 10 (RBM10), transcript variant 1, mRNA	X	0.502406	208984_x_at	0.00755204	1.32959
RRM-Proteins	23111016	NM_005676	RBM10	Homo sapiens RNA binding motif protein 10 (RBM10), transcript variant 1, mRNA	X	0.502406	215089_s_at	0.0710852	1.21439
RRM-Proteins	30089917	NM_032311	POLDIP3	Homo sapiens polymerase (DNA-directed), delta interacting protein 3 (POLDIP3), transcript variant 1, mRNA	22	-0.112289	215357_s_at	0.217357	1.20873
RRM-Proteins	8922562	NM_018163	DNAJC17	Homo sapiens DnaJ (Hsp40) homolog, subfamily C, member 17 (DNAJC17), mRNA	15	-0.518615	219861_at	0.0977683	1.19025
RRM-Proteins	22095383	NM_022768	RBM15	Homo sapiens RNA binding motif protein 15 (RBM15), mRNA	1	0.240894	219286_s_at	0.415715	1.10036
RRM-Proteins	30089917	NM_032311	POLDIP3	Homo sapiens polymerase (DNA-directed), delta interacting protein 3 (POLDIP3), transcript variant 1, mRNA	22	-0.112289	210583_at	0.931407	1.01451
RRM-Proteins	7657503	NM_014309	RBM9	Homo sapiens RNA binding motif protein 9 (RBM9), mRNA	22	-1.16053	213901_x_at	0.837335	0.941241
RRM-Proteins	14790189	NM_015001	SPEN	Homo sapiens spen homolog, transcriptional regulator (Drosophila) (SPEN), mRNA	1	-0.576633	201996_s_at	0.700628	0.916259
RRM-Proteins	30089917	NM_032311	POLDIP3	Homo sapiens polymerase (DNA-directed), delta interacting protein 3 (POLDIP3), transcript variant 1, mRNA	22	-0.112289	212100_s_at	0.159761	0.845045
RRM-Proteins	14790189	NM_015001	SPEN	Homo sapiens spen homolog, transcriptional regulator (Drosophila) (SPEN), mRNA	1	-0.576633	201997_s_at	0.230396	0.817847
RRM-Proteins	31652263	NM_022118	RBM26	Homo sapiens chromosome 13 open reading frame 10 (C13orf10), mRNA	13	-1.10472	218422_s_at	0.124805	0.790917
RRM-Proteins	4506444	NM_002896	RBM4	Homo sapiens RNA binding motif protein 4 (RBM4), mRNA	11	1.13237	213718_at	0.04286	0.752358
RRM-Proteins	4502846	NM_001280	CIRBP	Homo sapiens cold inducible RNA binding protein (CIRBP), mRNA	19	-1.30126	200811_at	0.0114995	0.637183
RRM-Proteins	4502846	NM_001280	CIRBP	Homo sapiens cold inducible RNA binding protein (CIRBP), mRNA	19	-1.30126	200810_s_at	0.00671365	0.6304
RRM-Proteins	7657503	NM_014309	RBM9	Homo sapiens RNA binding motif protein 9 (RBM9), mRNA	22	-1.16053	212104_s_at	0.0167054	0.571017
RRM-Proteins	31652263	NM_022118	RBM26	Homo sapiens chromosome 13 open reading frame 10 (C13orf10), mRNA	13	-1.10472	220509_at	0.0107435	0.447784
miRNA processing	6042206	NM_006325	RAN	Homo sapiens RAN, member RAS oncogene family (RAN), mRNA	12	1.30235	200750_s_at	4.53395e-05	1.66519
miRNA processing	29171733	NM_012154	EIF2C2	Homo sapiens eukaryotic translation initiation factor 2C, 2 (EIF2C2), mRNA	8	-0.419437	213310_at	0.223411	1.23511
miRNA processing	21359821	NM_013235	RNASEN	Homo sapiens ribonuclease III, nuclear (RNASEN), mRNA	5	0.05887	218269_at	0.132374	1.14729
miRNA processing	38488719	NM_022720	DGCR8	Homo sapiens DiGeorge syndrome critical region gene 8 (DGCR8), mRNA	22	-0.204703	218650_at	0.520394	0.881583
miRNA processing	6042206	NM_006325	RAN	Homo sapiens RAN, member RAS oncogene family (RAN), mRNA	12	1.30235	200749_at	0.0849584	0.779334
miRNA processing	29294648	NM_030621	DICER1	Homo sapiens Dicer1, Dcr-1 homolog (Drosophila) (DICER1), transcript variant 2, mRNA	14	-1.85002	206061_s_at	0.128287	0.675676
miRNA processing	29294648	NM_030621	DICER1	Homo sapiens Dicer1, Dcr-1 homolog (Drosophila) (DICER1), transcript variant 2, mRNA	14	-1.85002	212888_at	0.00226591	0.605113
miRNA processing	29294648	NM_030621	DICER1	Homo sapiens Dicer1, Dcr-1 homolog (Drosophila) (DICER1), transcript variant 2, mRNA	14	-1.85002	213229_at	0.0212907	0.589112
miRNA processing	29294648	NM_030621	DICER1	Homo sapiens Dicer1, Dcr-1 homolog (Drosophila) (DICER1), transcript variant 2, mRNA	14	-1.85002	216260_at	0.00669558	0.530576
miRNA processing	29294648	NM_030621	DICER1	Homo sapiens Dicer1, Dcr-1 homolog (Drosophila) (DICER1), transcript variant 2, mRNA	14	-1.85002	216280_s_at	0.211287	0.215033
RNA Processing	4557348	NM_000465	BARD1	Homo sapiens BRCA1 associated RING domain 1 (BARD1), mRNA	2	2.32174	205345_at	2.23203e-06	5.77297	YES
RNA Processing	21361723	NM_018698	NXT2	Homo sapiens nuclear transport factor 2-like export factor 2 (NXT2), mRNA	X	1.9501	209628_at	0.000172852	2.76597
RNA Processing	34932413	NM_007363	NONO	Homo sapiens non-POU domain containing, octamer-binding (NONO), mRNA	X	2.49694	210470_x_at	0.000267952	2.18521
RNA Processing	4557492	NM_001325	CSTF2	Homo sapiens cleavage stimulation factor, 3' pre-RNA, subunit 2, 64kDa (CSTF2), mRNA	X	0.546547	204459_at	6.40192e-05	1.96738
RNA Processing	5729938	NM_006693	CPSF4	Homo sapiens cleavage and polyadenylation specific factor 4, 30kDa (CPSF4), mRNA	7	0.94544	206688_s_at	4.83716e-05	1.95587
RNA Processing	37577173	NM_002937	RNASE4	Homo sapiens ribonuclease, RNase A family, 4 (RNASE4), transcript variant 2, mRNA	14	0.460386	205158_at	0.193199	1.77543
RNA Processing	4826921	NM_005033	EXOSC9	Homo sapiens exosome component 9 (EXOSC9), mRNA	4	1.09683	205061_s_at	0.000422525	1.7055
RNA Processing	31415881	NM_181503	EXOSC8	Homo sapiens exosome component 8 (EXOSC8), mRNA	13	1.10223	215136_s_at	0.000177577	1.67902
RNA Processing	5901927	NM_007007	CPSF6	Homo sapiens cleavage and polyadenylation specific factor 6, 68kDa (CPSF6), mRNA	12	-0.730299	202469_s_at	1.51819e-06	1.66793
RNA Processing	21361850	NM_020395	INTS12	Homo sapiens PHD finger protein 22 (PHF22), mRNA	4	1.52775	218616_at	1.36858e-06	1.66677
RNA Processing	8923495	NM_017864	INTS8	Homo sapiens integrator complex subunit 8 (INTS8), mRNA	8	0.056254	218905_at	0.000419754	1.66437
RNA Processing	15834623	NM_003137	SRPK1	Homo sapiens SFRS protein kinase 1 (SRPK1), mRNA	6	0.043737	218752_at	0.00107561	1.6378
RNA Processing	31543654	NM_003142	SSB	Homo sapiens Sjogren syndrome antigen B (autoantigen La) (SSB), mRNA	2	0.986366	201138_s_at	0.000120179	1.52694
RNA Processing	4503414	NM_003584	DUSP11	Homo sapiens dual specificity phosphatase 11 (RNA/RNP complex 1-interacting) (DUSP11), mRNA	2	0.59653	202703_at	7.59737e-05	1.51585
RNA Processing	7705400	NM_016648	LARP7	Homo sapiens La ribonucleoprotein domain family, member 7 (LARP7), transcript variant 1, mRNA	4	0.767727	212785_s_at	0.00286784	1.46789
RNA Processing	6552335	NM_003819	PABPC4	Homo sapiens poly(A) binding protein, cytoplasmic 4 (inducible form) (PABPC4), mRNA	1	0.75322	201064_s_at	9.98725e-05	1.43568
RNA Processing	4557490	NM_001324	CSTF1	Homo sapiens cleavage stimulation factor, 3' pre-RNA, subunit 1, 50kDa (CSTF1), mRNA	20	1.0732	202190_at	0.011956	1.43383
RNA Processing	13569957	NM_030979	PABPC3	Homo sapiens poly(A) binding protein, cytoplasmic 3 (PABPC3), mRNA	13	0.874745	215823_x_at	0.000708273	1.41251
RNA Processing	4826881	NM_005131	THOC1	Homo sapiens THO complex 1 (THOC1), mRNA	18	0.986366	201139_s_at	0.00427039	1.37917
RNA Processing	9506688	NM_019037	EXOSC4	Homo sapiens exosome component 4 (EXOSC4), mRNA	8	0.67253	218695_at	0.119812	1.3443
RNA Processing	113418427	XM_291222	INTS1	Homo sapiens INTS1 integrator complex subunit 1, mRNA	7		212210_at	0.0380491	1.29439
RNA Processing	9506862	NM_019103	ZMAT5	Homo sapiens zinc finger, matrin type 5 (ZMAT5), transcript variant 1, mRNA	22		212994_at	0.0915013	1.27195
RNA Processing	4557494	NM_001326	CSTF3	Homo sapiens cleavage stimulation factor, 3' pre-RNA, subunit 1, 50kDa (CSTF1), mRNA	20	0.332644	203947_at	0.00869185	1.26407
RNA Processing	9506688	NM_019037	EXOSC4	Homo sapiens exosome component 4 (EXOSC4), mRNA	8	0.67253	58696_at	0.172149	1.21637
RNA Processing	44771200	NM_030628	INTS5	Homo sapiens integrator complex subunit 5 (INTS5), mRNA	11		53968_at	0.0596046	1.21331
RNA Processing	20336238	NM_138558	PPP1R8	Homo sapiens protein phosphatase 1, regulatory (inhibitor) subunit 8 (PPP1R8), transcript variant 2, mRNA	1	0.699625	207830_s_at	0.0107327	1.20223
RNA Processing	5901927	NM_007007	CPSF6	Homo sapiens cleavage and polyadenylation specific factor 6, 68kDa (CPSF6), mRNA	12	-0.730299	202470_s_at	0.313691	1.1634
RNA Processing	32261293	NM_003690	PRKRA	Homo sapiens protein kinase, interferon-inducible double stranded RNA dependent activator (PRKRA), mRNA	2	0.498671	209139_s_at	0.145331	1.13729
RNA Processing	4505916	NM_002685	EXOSC10	Homo sapiens exosome component 10 (EXOSC10), transcript variant 2, mRNA	1	0.285719	207541_s_at	0.490239	1.08056
RNA Processing	125656153	NM_020449	THOC2	Homo sapiens THO complex 2 (THOC2), transcript variant 2, mRNA	X	0.043508	204064_at	0.634452	1.07553
RNA Processing	7669471	NM_001111	ADAR	Homo sapiens adenosine deaminase, RNA-specific (ADAR), transcript variant ADAR-a, mRNA	1	0.307425	201786_s_at	0.670253	1.05249
RNA Processing	19923415	NM_014953	DIS3	Homo sapiens KIAA1008 (KIAA1008), mRNA	13	-0.268405	214194_at	0.87038	0.979451
RNA Processing	31543654	NM_003142	SSB	Homo sapiens Sjogren syndrome antigen B (autoantigen La) (SSB), mRNA	2	0.570968	202199_s_at	0.801932	0.97194
RNA Processing	40254868	NM_015629	PRPF31	Homo sapiens PRP31 pre-mRNA processing factor 31 homolog (S. cerevisiae) (PRPF31), mRNA	19	0.722038	214380_at	0.749363	0.966783
RNA Processing	33620744	NM_015885	PCF11	Homo sapiens pre-mRNA cleavage complex II protein Pcf11 (PCF11), mRNA	11	-0.566405	203378_at	0.640968	0.941292
RNA Processing	14277693	NM_017809	NXF2	Homo sapiens nuclear RNA export factor 2 (NXF2), transcript variant 1, mRNA	X	-0.417895	220981_x_at	0.618688	0.936625
RNA Processing	4504160	NM_002092	GRSF1	Homo sapiens G-rich RNA sequence binding factor 1 (GRSF1), mRNA	4	-0.184163	201501_s_at	0.378608	0.911759
RNA Processing	24432015	NM_024811	FLJ12529	Homo sapiens pre-mRNA cleavage factor I, 59 kDa subunit (FLJ12529), mRNA	11	0.198404	217866_at	0.397851	0.903673
RNA Processing	37202113	NM_020144	PAPOLB	Homo sapiens poly(A) polymerase beta (testis specific) (PAPOLB), mRNA	7	-0.992626	208271_at	0.81676	0.895177
RNA Processing	14149862	NM_032179	CPSF3L	Homo sapiens cleavage and polyadenylation specific factor 3-like (CPSF3L), mRNA	1	-0.095057	217994_x_at	0.226597	0.859536
RNA Processing	19923415	NM_014953	DIS3	Homo sapiens KIAA1008 (KIAA1008), mRNA	13	-0.268405	218362_s_at	0.285955	0.822613
RNA Processing	14149674	NM_015235	CSTF2T	Homo sapiens cleavage stimulation factor, 3' pre-RNA, subunit 2, 64kDa, tau variant (CSTF2T), mRNA	10	-1.03262	212905_at	3.50889e-05	0.623813
RNA Processing	37537709	NM_018357	LARP6	Homo sapiens La ribonucleoprotein domain family, member 6 (LARP6), transcript variant 1, mRNA	15	-3.07719	218651_s_at	5.74858e-07	0.270925
RNA Processing	19923835	NM_030594	CPEB1	Homo sapiens cytoplasmic polyadenylation element binding protein 1 (CPEB1), mRNA	15	-2.83878	219578_s_at	4.74157e-08	0.173741	YES
RNA Processing	24307958	NM_014460	CSDC2	Homo sapiens RNA-binding protein pippin (PIPPIN), mRNA	22	-0.950557	209981_at	0.0105837	0.0394026	YES
Spliceosome Associated	4506752	NM_003707	RUVBL1	Homo sapiens RuvB-like 1 (E. coli) (RUVBL1), mRNA	3	2.40283	201614_s_at	2.12304e-05	2.8484
Spliceosome Associated	23199972	NM_004906	WTAP	Homo sapiens Wilms tumor 1 associated protein (WTAP), transcript variant 1, mRNA	6	1.952	210285_x_at	0.00159708	2.49832
Spliceosome Associated	5901925	NM_007006	NUDT21	Homo sapiens cleavage and polyadenylation specific factor 5, 25 kDa (CPSF5), mRNA	16	0.655945	202697_at	0.000335658	2.16882
Spliceosome Associated	23199972	NM_004906	WTAP	Homo sapiens Wilms tumor 1 associated protein (WTAP), transcript variant 1, mRNA	6	1.952	203137_at	0.00268059	2.08735
Spliceosome Associated	4508016	NM_003457	ZNF207	Homo sapiens zinc finger protein 207 (ZNF207), mRNA	17	0.232645	200828_s_at	3.29694e-06	1.86828
Spliceosome Associated	5901925	NM_007006	NUDT21	Homo sapiens cleavage and polyadenylation specific factor 5, 25 kDa (CPSF5), mRNA	16	0.655945	213461_at	0.062837	1.58984
Spliceosome Associated	28872801	NM_001212	C1QBP	Homo sapiens complement component 1, q subcomponent binding protein (C1QBP), nuclear gene encoding mitochondrial protein, mRNA	17	1.2323	208910_s_at	0.00134701	1.56347
Spliceosome Associated	4508016	NM_003457	ZNF207	Homo sapiens zinc finger protein 207 (ZNF207), mRNA	17	0.232645	200829_x_at	2.30523e-05	1.56166
Spliceosome Associated	7706548	NM_016507	CRKRS	Homo sapiens CDC2-related protein kinase 7 (CRK7), mRNA	17	-0.361121	219226_at	0.00246855	1.46322
Spliceosome Associated	13129093	NM_024093	C2orf49	Homo sapiens hypothetical protein MGC5509 (MGC5509), mRNA	2	0.13503	219662_at	0.00835601	1.45261
Spliceosome Associated	38202203	NM_016107	ZFR	Homo sapiens zinc finger RNA binding protein (ZFR), mRNA	5	-0.30076	213286_at	0.0163814	1.45016
Spliceosome Associated	31543163	NM_024339	THOC6	Homo sapiens WD repeat domain 58 (WDR58), mRNA	16	0.208363	218848_at	0.00675974	1.41494
Spliceosome Associated	7661695	NM_014077	FAM32A	Homo sapiens family with sequence similarity 32, member A (FAM32A), mRNA	19	1.08991	201863_at	0.000126779	1.38931
Spliceosome Associated	38202208	NM_018328	MBD5	Homo sapiens matrin 3 (MATR3), transcript variant 2, mRNA	5	-0.771804	220195_at	0.144505	1.33388
Spliceosome Associated	29570786	NM_030877	CTNNBL1	Homo sapiens catenin, beta like 1 (CTNNBL1), mRNA	20	0.448033	221021_s_at	0.00031406	1.33303
Spliceosome Associated	39652627	NM_014612	FAM120A	Homo sapiens chromosome 9 open reading frame 10 (C9orf10), mRNA	9	0.103051	200774_at	0.0122192	1.31912
Spliceosome Associated	19913370	NM_024665	TBL1XR1	Homo sapiens transducin (beta)-like 1X-linked receptor 1 (TBL1XR1), mRNA	3	0.216056	221428_s_at	0.125584	1.28558
Spliceosome Associated	38044289	NM_017612	ZCCHC8	Homo sapiens zinc finger, CCHC domain containing 8 (ZCCHC8), mRNA	12	0.270487	218478_s_at	0.083973	1.27695
Spliceosome Associated	7706321	NM_016039	C14orf166	Homo sapiens chromosome 14 open reading frame 166 (C14orf166), mRNA	14	0.270829	217768_at	0.00992441	1.27524
Spliceosome Associated	39652627	NM_014612	FAM120A	Homo sapiens chromosome 9 open reading frame 10 (C9orf10), mRNA	9	0.103051	200767_s_at	0.103185	1.26382
Spliceosome Associated	4505430	NM_002519	NPAT	Homo sapiens nuclear protein, ataxia-telangiectasia locus (NPAT), mRNA	11	0.030077	209798_at	0.0860729	1.26025
Spliceosome Associated	40807446	NM_005973	PRCC	Homo sapiens papillary renal cell carcinoma (translocation-associated) (PRCC), transcript variant 1, mRNA	1	0.391014	208938_at	0.00886092	1.25432
Spliceosome Associated	8392874	NM_013242	C16orf80	Homo sapiens gene trap locus 3 (mouse) (GTL3), mRNA	16	0.502018	218493_at	0.179813	1.23837
Spliceosome Associated	4505430	NM_002519	NPAT	Homo sapiens nuclear protein, ataxia-telangiectasia locus (NPAT), mRNA	11	0.030077	211584_s_at	0.297211	1.20646
Spliceosome Associated	38202203	NM_016107	ZFR	Homo sapiens zinc finger RNA binding protein (ZFR), mRNA	5	-0.30076	201856_s_at	0.129604	1.20525
Spliceosome Associated	4758403	NM_004477	FRG1	Homo sapiens FSHD region gene 1 (FRG1), mRNA	4	-1.30841	204145_at	0.0724187	1.20313
Spliceosome Associated	22035568	NM_013329	C21orf66	Homo sapiens chromosome 21 open reading frame 66 (C21orf66), transcript variant 2, mRNA	21	0.521428	218515_at	0.52445	1.17957
Spliceosome Associated	13027629	NM_022719	DGCR14	Homo sapiens DiGeorge syndrome critical region gene 14 (DGCR14), mRNA	22	0.02695	204383_at	0.209817	1.16151
Spliceosome Associated	22035568	NM_013329	C21orf66	Homo sapiens chromosome 21 open reading frame 66 (C21orf66), transcript variant 2, mRNA	21	0.521428	221158_at	0.44813	1.15317
Spliceosome Associated	13376622	NM_025075	THOC7	Homo sapiens Ngg1 interacting factor 3 like 1 binding protein 1 (NIF3L1BP1), mRNA	3	0.631099	218334_at	0.307319	1.12557
Spliceosome Associated	5031956	NM_005710	PQBP1	Homo sapiens polyglutamine binding protein 1 (PQBP1), mRNA	X	0.771034	207769_s_at	0.245026	1.12096
Spliceosome Associated	18375679	NM_016312	WBP11	Homo sapiens WW domain binding protein 11 (WBP11), mRNA	12	-0.003075	217821_s_at	0.454276	1.0854
Spliceosome Associated	18375616	NM_022105	DIDO1	Homo sapiens death associated transcription factor 1 (DATF1), transcript variant 1, mRNA	20	-0.237859	218325_s_at	0.603965	1.07705
Spliceosome Associated	21536424	NM_007187	WBP4	Homo sapiens WW domain binding protein 4 (formin binding protein 21) (WBP4), mRNA	13	-0.990377	203598_s_at	0.619265	1.03706
Spliceosome Associated	5174618	NM_006107	CROP	Homo sapiens cisplatin resistance-associated overexpressed protein (CROP), transcript variant 2, mRNA	17	-0.993646	208835_s_at	0.977879	1.00551
Spliceosome Associated	24308048	NM_015342	PPWD1	Homo sapiens peptidylprolyl isomerase domain and WD repeat containing 1 (PPWD1), mRNA	5	-0.681649	213483_at	0.977113	1.00444
Spliceosome Associated	39995083	NM_023015	INTS3	Homo sapiens chromosome 1 open reading frame 60 (C1orf60), mRNA	1	-0.10637	202809_s_at	0.989314	0.998516
Spliceosome Associated	31542944	NM_014306	C22orf28	Homo sapiens hypothetical protein HSPC117 (HSPC117), mRNA	22	0.419865	200042_at	0.872797	0.984289
Spliceosome Associated	18375679	NM_016312	WBP11	Homo sapiens WW domain binding protein 11 (WBP11), mRNA	12	-0.003075	217822_at	0.67473	0.969249
Spliceosome Associated	38202203	NM_016107	ZFR	Homo sapiens zinc finger RNA binding protein (ZFR), mRNA	5	-0.30076	201857_at	0.433777	0.957916
Spliceosome Associated	5174618	NM_006107	CROP	Homo sapiens cisplatin resistance-associated overexpressed protein (CROP), transcript variant 2, mRNA	17	-0.993646	220044_x_at	0.66682	0.928673
Spliceosome Associated	18375616	NM_022105	DIDO1	Homo sapiens death associated transcription factor 1 (DATF1), transcript variant 1, mRNA	20	-0.237859	213213_at	0.717812	0.925628
Spliceosome Associated	22538460	NM_006311	NCOR1	Homo sapiens nuclear receptor co-repressor 1 (NCOR1), mRNA	17	-0.778828	200857_s_at	0.390295	0.921754
Spliceosome Associated	22538460	NM_006311	NCOR1	Homo sapiens nuclear receptor co-repressor 1 (NCOR1), mRNA	17	-0.778828	200855_at	0.459161	0.917448
Spliceosome Associated	33589838	NM_016272	TOB2	Homo sapiens transducer of ERBB2, 2 (TOB2), mRNA	22	-1.43283	222243_s_at	0.580621	0.89456
Spliceosome Associated	19923528	NM_018383	WDR33	Homo sapiens WD repeat domain 33 (WDR33), transcript variant 1, mRNA	2	-0.175741	218851_s_at	0.408781	0.878263
Spliceosome Associated	22538460	NM_006311	NCOR1	Homo sapiens nuclear receptor co-repressor 1 (NCOR1), mRNA	17	-0.778828	200856_x_at	0.194336	0.866918
Spliceosome Associated	23199972	NM_004906	WTAP	Homo sapiens Wilms tumor 1 associated protein (WTAP), transcript variant 1, mRNA	6	1.952	214759_at	0.17704	0.859184
Spliceosome Associated	37059735	NM_018294	CWF19L1	Homo sapiens CWF19-like 1, cell cycle control (S. pombe) (CWF19L1), mRNA	10	-0.816965	218787_x_at	0.247833	0.856239
Spliceosome Associated	5174618	NM_006107	CROP	Homo sapiens cisplatin resistance-associated overexpressed protein (CROP), transcript variant 2, mRNA	17	-0.993646	203804_s_at	0.278282	0.817926
Spliceosome Associated	22538460	NM_006311	NCOR1	Homo sapiens nuclear receptor co-repressor 1 (NCOR1), mRNA	17	-0.778828	200854_at	0.00363788	0.72868
Spliceosome Associated	7706548	NM_016507	CRKRS	Homo sapiens CDC2-related protein kinase 7 (CRK7), mRNA	17	-0.361121	213557_at	0.0453899	0.721308
Spliceosome Associated	21536424	NM_007187	WBP4	Homo sapiens WW domain binding protein 4 (formin binding protein 21) (WBP4), mRNA	13	-0.990377	203597_s_at	0.010102	0.699085
Spliceosome Associated	5031956	NM_005710	PQBP1	Homo sapiens polyglutamine binding protein 1 (PQBP1), mRNA	X	0.771034	210499_s_at	0.00742537	0.698859
Spliceosome Associated	33589838	NM_016272	TOB2	Homo sapiens transducer of ERBB2, 2 (TOB2), mRNA	22	-1.43283	221496_s_at	0.0392758	0.67768
Spliceosome Associated	13027629	NM_022719	DGCR14	Homo sapiens DiGeorge syndrome critical region gene 14 (DGCR14), mRNA	22	0.02695	216285_at	0.000265804	0.557976
Spliceosome Associated	29540556	NM_003097	SNRPN	Homo sapiens small nuclear ribonucleoprotein polypeptide N (SNRPN), transcript variant 1, mRNA	15	-1.80954	206042_x_at	0.0126489	0.420695
Spliceosome Associated	39652627	NM_014612	FAM120A	Homo sapiens chromosome 9 open reading frame 10 (C9orf10), mRNA	9	0.103051	210516_at	0.00885206	0.414979
Spliceosome Associated	29540556	NM_003097	SNRPN	Homo sapiens small nuclear ribonucleoprotein polypeptide N (SNRPN), transcript variant 1, mRNA	15	-1.80954	201522_x_at	0.00135344	0.348523
Spliceosome Associated	29540556	NM_003097	SNRPN	Homo sapiens small nuclear ribonucleoprotein polypeptide N (SNRPN), transcript variant 1, mRNA	15	-1.80954	216850_at	0.0410965	0.341523
Misc Splicing Factors	29826283	NM_002707	PPM1G	Homo sapiens protein phosphatase 1G (formerly 2C), magnesium-dependent, gamma isoform (PPM1G), transcript variant 2, mRNA	2	2.50994	200913_at	3.09109e-09	2.04119
Misc Splicing Factors	34147671	NM_014500	HTATSF1	Homo sapiens HIV TAT specific factor 1 (HTATSF1), mRNA	X	0.229353	202601_s_at	0.0024932	2.01098
Misc Splicing Factors	17402899	NM_003902	FUBP1	Homo sapiens far upstream element (FUSE) binding protein 1 (FUBP1), mRNA	1	0.649486	214094_at	0.075653	1.67288
Misc Splicing Factors	4759171	NM_004719	SFRS2IP	Homo sapiens splicing factor, arginine/serine-rich 2, interacting protein (SFRS2IP), mRNA	12	0.241001	209376_x_at	0.017338	1.59561
Misc Splicing Factors	17402899	NM_003902	FUBP1	Homo sapiens far upstream element (FUSE) binding protein 1 (FUBP1), mRNA	1	0.649486	203091_at	0.00762523	1.52708
Misc Splicing Factors	4759171	NM_004719	SFRS2IP	Homo sapiens splicing factor, arginine/serine-rich 2, interacting protein (SFRS2IP), mRNA	12	0.241001	206989_s_at	0.00180285	1.50161
Misc Splicing Factors	17402899	NM_003902	FUBP1	Homo sapiens far upstream element (FUSE) binding protein 1 (FUBP1), mRNA	1	0.649486	212847_at	0.055763	1.33529
Misc Splicing Factors	28872757	NM_003913	PRPF4B	Homo sapiens PRP4 pre-mRNA processing factor 4 homolog B (yeast) (PRPF4B), transcript variant 1, mRNA	6	0.219257	202126_at	0.0118126	1.2805
Misc Splicing Factors	8922357	NM_018061	PRPF38B	Homo sapiens PRP38 pre-mRNA processing factor 38 (yeast) domain containing B (PRPF38B), mRNA	1	-0.09644	218040_at	0.133354	1.25245
Misc Splicing Factors	34147671	NM_014500	HTATSF1	Homo sapiens HIV TAT specific factor 1 (HTATSF1), mRNA	X	0.229353	202602_s_at	0.081877	1.1813
Misc Splicing Factors	17402899	NM_003902	FUBP1	Homo sapiens far upstream element (FUSE) binding protein 1 (FUBP1), mRNA	1	0.649486	214093_s_at	0.38941	1.13867
Misc Splicing Factors	4885224	NM_005243	EWSR1	Homo sapiens Ewing sarcoma breakpoint region 1 (EWSR1), transcript variant EWS, mRNA	22	-0.169605	210011_s_at	0.305616	1.11457
Misc Splicing Factors	17978510	NM_014281	SIAHBP1	Homo sapiens fuse-binding protein-interacting repressor (SIAHBP1), transcript variant 2, mRNA	8	0.654606	209899_s_at	0.413033	1.0831
Misc Splicing Factors	4885224	NM_005243	EWSR1	Homo sapiens Ewing sarcoma breakpoint region 1 (EWSR1), transcript variant EWS, mRNA	22	-0.169605	209214_s_at	0.498213	1.05007
Misc Splicing Factors	21264342	NM_002967	SAFB	Homo sapiens scaffold attachment factor B (SAFB), mRNA	19	-0.629679	201747_s_at	0.78788	1.04098
Misc Splicing Factors	28872757	NM_003913	PRPF4B	Homo sapiens PRP4 pre-mRNA processing factor 4 homolog B (yeast) (PRPF4B), transcript variant 1, mRNA	6	0.219257	202127_at	0.979749	1.00626
Misc Splicing Factors	4885224	NM_005243	EWSR1	Homo sapiens Ewing sarcoma breakpoint region 1 (EWSR1), transcript variant EWS, mRNA	22	-0.169605	210012_s_at	0.5576	0.72226
Misc Splicing Factors	21264342	NM_002967	SAFB	Homo sapiens scaffold attachment factor B (SAFB), mRNA	19	-0.629679	201748_s_at	0.00161575	0.709568
*List of Factors and Functions were compiled from the following references, and cross referenced with the Affymetrix U133A probe set database.
Zhou Z, Licklider LJ,Gygi SP, Reed R. Nature 419:182-185 (2002)
Jurica MS, Licklider LJ, Gygi SP, Grigorieff N, Moore MJ. RNA 8:426-439 (2002)
Makarova OV, Makarov EM, Urlaub H, Gentzel M, Will CL, Wilm M, Luhrmann R. Science 298:2205-2208 (2002)
Hartmuth K, Urlaub H, Vornlocher HP, Will CL, Gentzel M, Wilm M, Luhrmann R. PNAS 99:16719-16724 (2002)
Rappsiber J, Ryder U, Lamond AI, Mann M. Genome Res. 12:1231-1245 (2002)
Makarova OV, Makarov EM, Urlaub H, Will CL, Gentzel M, Wilm M, Luhrmann R. EMBO J 23:2381-2391 (2004)
Chang YF, Imam JS, Wilkinson MF. Annu Rev Biochem. 76:51-74 (2007)
Rana TM. Nat Rev Mol Cell Biol. 8:23-36 (2007)
