# Supplementary material for: Global analysis of aberrant pre-mRNA splicing in glioblastoma using exon expression arrays
Source: BMC Genomics. 2008 May 12;9:216. doi: 10.1186/1471-2164-9-216 (PMC2410136; doi:10.1186/1471-2164-9-216)
Supplement: Additional file 10 — Top 25 differential probesets with significant differences between the two major clustered groups shown in Figure 4. Gene Information, Probeset IDs, Expression-values, and p-values for genes identified in Figure 4. [file 1471-2164-9-216-S10.xls]

## Sheet: Top 25
Additional file 10: Top 25 differential probesets with significant differences between the two major clustered groups shown in Figure 4
Function	Entrez ID	Gene Name	Description	Chr.	U133A Probeset_ID	U133 p-value (C1 vs C2)	U133 Fold-Change (C2-C1)	U133 p-value (GBM-Nrl)	U133 Fold-Change (GBM-Nrl)	Exon Array T Value (GBM-Nrl)
35S U5 Associated	NM_014690	FAM131B	Homo sapiens KIAA0773 gene product (KIAA0773), mRNA	7	205368_at	0.00118017	0.310497	0.000399429	0.265975	-2.22999
U5 snRNP Protein	NM_006701	TXNL4A	Homo sapiens thioredoxin-like 4A (TXNL4A), mRNA	18	202835_at	0.0022874	3.78538	0.00111078	3.73929	0.58996
H Complex Associated	NM_003651	CSDA	Homo sapiens cold shock domain protein A (CSDA), mRNA	12	201161_s_at	0.00184595	6.9486	0.0013388	6.33902	2.90106
H Complex Associated	NM_003651	CSDA	Homo sapiens cold shock domain protein A (CSDA), mRNA	12	201160_s_at	0.000554914	3.91401	0.000362004	3.75416	2.90106
H Complex Associated	NM_006372	SYNCRIP	Homo sapiens synaptotagmin binding, cytoplasmic RNA interacting protein (SYNCRIP), mRNA	6	209024_s_at	1.77095e-08	2.73319	7.66139e-08	2.69359	0.769059
B* Complex Associated	NM_012112	TPX2	Homo sapiens TPX2, microtubule-associated protein homolog (Xenopus laevis) (TPX2), mRNA	20	210052_s_at	4.77076e-05	9.9111	6.11389e-07	13.1183	3.54154
Spliceosome Associated	NM_003707	RUVBL1	Homo sapiens RuvB-like 1 (E. coli) (RUVBL1), mRNA	3	201614_s_at	0.000104165	2.59423	2.12304e-05	2.8484	2.40283
Spliceosome Associated	NM_003097	SNRPN	Homo sapiens small nuclear ribonucleoprotein polypeptide N (SNRPN), transcript variant 1, mRNA	15	206042_x_at	0.00372566	0.385507	0.0126489	0.420695	-1.80954
Spliceosome Associated	NM_003097	SNRPN	Homo sapiens small nuclear ribonucleoprotein polypeptide N (SNRPN), transcript variant 1, mRNA	15	216850_at	0.0458237	0.350882	0.0410965	0.341523	-1.80954
Spliceosome Associated	NM_003097	SNRPN	Homo sapiens small nuclear ribonucleoprotein polypeptide N (SNRPN), transcript variant 1, mRNA	15	201522_x_at	0.000354586	0.332361	0.00135344	0.348523	-1.80954
hnRNP Proteins	NM_002819	PTBP1	Homo sapiens polypyrimidine tract binding protein 1 (PTBP1), transcript variant 1, mRNA	19	212016_s_at	2.09425e-07	4.29371	9.13825e-08	4.44852	2.54171
hnRNP Proteins	NM_002819	PTBP1	Homo sapiens polypyrimidine tract binding protein 1 (PTBP1), transcript variant 1, mRNA	19	211270_x_at	4.96509e-07	2.74552	3.11302e-07	2.80959	2.54171
hnRNP Proteins	NM_002819	PTBP1	Homo sapiens polypyrimidine tract binding protein 1 (PTBP1), transcript variant 1, mRNA	19	202189_x_at	1.11582e-07	2.63493	4.23903e-08	2.70345	2.54171
Alternative Splicing	NM_004559	YBX1	Homo sapiens nuclease sensitive element binding protein 1 (NSEP1), mRNA	1	208627_s_at	2.11121e-07	2.88437	1.43262e-07	2.89861	2.59116
Alternative Splicing	NM_144778	MBNL2	Homo sapiens muscleblind-like 2 (Drosophila) (MBNL2), transcript variant 1, mRNA	13	203640_at	4.36871e-05	0.369943	5.85082e-06	0.336155	-3.40544
Alternative Splicing	NM_006561	CUGBP2	Homo sapiens CUG triplet repeat, RNA binding protein 2 (CUGBP2), transcript variant 2, mRNA	10	215147_at	0.0166638	0.348447	0.011767	0.337955	-0.665837
Alternative Splicing	NM_001419	ELAVL1	Homo sapiens ELAV (embryonic lethal, abnormal vision, Drosophila)-like 1 (Hu antigen R) (ELAVL1), mRNA	19	206051_at	0.000114985	0.104395	0.00305057	0.152282	1.25895
Alternative Splicing	NM_018723	A2BP1	Homo sapiens ataxin 2-binding protein 1 (A2BP1), transcript variant 4, mRNA	16	221217_s_at	6.35293e-08	0.00719877	2.13854e-05	0.011881	-4.03873
RNA Processing	NM_000465	BARD1	Homo sapiens BRCA1 associated RING domain 1 (BARD1), mRNA	2	205345_at	6.86368e-06	5.59743	2.23203e-06	5.77297	2.32174
RNA Processing	NM_018357	LARP6	Homo sapiens La ribonucleoprotein domain family, member 6 (LARP6), transcript variant 1, mRNA	15	218651_s_at	8.79345e-05	0.32112	5.74858e-07	0.270925	-3.07719
RNA Processing	NM_030594	CPEB1	Homo sapiens cytoplasmic polyadenylation element binding protein 1 (CPEB1), mRNA	15	219578_s_at	6.98529e-05	0.226507	4.74157e-08	0.173741	-2.83878
RNA Processing	NM_014460	CSDC2	Homo sapiens RNA-binding protein pippin (PIPPIN), mRNA	22	209981_at	0.011211	0.239633	0.0282551	0.251537	-0.950557
RRM-Proteins	NM_006547	IGF2BP3	Homo sapiens IGF-II mRNA-binding protein 3 (IMP-3), mRNA	7	203819_s_at	2.21335e-05	18.3203	1.08595e-06	24.6327	1.28883
RRM-Proteins	NM_006547	IGF2BP3	Homo sapiens IGF-II mRNA-binding protein 3 (IMP-3), mRNA	7	203820_s_at	0.000115818	9.01748	5.23656e-06	12.1868	1.28883
RRM-Proteins	NM_019027	FLJ20273	Homo sapiens RNA-binding protein (FLJ20273), mRNA	4	218035_s_at	0.00883568	3.06707	0.00995966	2.8636	0.108599
