# Supplementary material for: Global analysis of aberrant pre-mRNA splicing in glioblastoma using exon expression arrays
Source: BMC Genomics. 2008 May 12;9:216. doi: 10.1186/1471-2164-9-216 (PMC2410136; doi:10.1186/1471-2164-9-216)
Supplement: Additional file 11 — Primers used in RT-PCR validations. List of Primers used for RT-PCR reactions. [file 1471-2164-9-216-S11.xls]

## Sheet: Primers
Additional file 11: Primers used in RT-PCR validations
Gene	Forward Primer (5'-->3')	Reverse Primer (5'-->3')
A2BP1	CTGCCGCTGCCTACAGTGAC	GGAGCAAGTGCGTGGTGGTA
A4	CACAGAGAGAACCACCAGCA	TTCTCATCCCCAGGTGTCTC
ALG12	GCTGCGGTAGCCACTTTAGA	ACAGCGAAAGCACGTAAACC
AURKB	GGAGAGTAGCAGTGCCTTGG	TCCTCCTCCGGTCATAAAAA
BCAS1	GAAGGCACCAAGGAGAAATC	CCACTGTTTGTAAGGCTGAT
CACNA1G	AGAAGCGCCTACGAAGACTG	CCGATGACACCTGTGATGAA
CALD1	GATTGGAGGGATGCTGAAGA	GGCGGCTGAAAGTATTCTCA
CASP2	GTTACCTGCACACCGAGTCACG	GCGTGGTTCTTTCCATCTTGTTGGTCA
CDH18	CAACAGTCAACATCACCTTA	TCGTCTTCAACATTGTAGTT
CLTA	GAAAACAAAAGCAAACAACA	GAGGGAGATGAGGACTGAGC
CLTB*	GACCTGGAGGAGTGGAACCA	GACAGTGGCGTCTGCTTCAG
DEPDC1	GGTGTGCCATCCCTAGAAGA	AGTGACCTCGTACCCATTGC
DYNI2*	GGAAGCCAAGACTCTGGAGA	GATGTAGTGGCTCCTAAACC
EMID1	AGAGCAGCCAGTACCTCCAA	GTGAAGGTGTTGGACAGCAA
F11R*	ATCTTGGTTTTTGGCATCTG	CTCAGCAGTGGTAGGAAAGG
FGFR1	GCCTTGTCACCAACCTCTAA	TTTTCTGGGGATGTCCAATA
FXYD1	GGGACAATGGCGTCTCTTGG	TTGGCGGCAGGGGGAGTCTG
ITGA5	GGCTCCTTCTTCGGATTCTC	TCCTTGGCAGTAACCCTGTC
KCNC2	GAAACCAAAGCAGAACCACT	GGTGCCCCCGACATTGAGGA
LAIR1*	CGCATTGACTCAGTAAGTGA	GAGACAGAAGAGGAAGACCA
MBP	CTCCCAAGGCACAGAGACAC	GGAGCCGTAGTGAGCAGTTC
MDM2	CTACTGATGGTGCTGTAACC	TTATCTTTCCCTTTATCTTC
MNT	AGCCAGTGGATGGACGTACT	CGTGGTTCACAGTCTGGATG
MOG	AGCCCTGGAGTGCTGGTTCT	ACCCCTGCCAAGATGTGACA
NAV2	GAAGCAGCACCTCTCCTCAC	GCAGGTGCATTGTCACTCAT
NF1	CAGAATTCCCCCCTCAACTTCGAAGT	TGCGTGCTGCATCAAAGTTGCTTTTCAC
PACSIN1	GCAACGACCTGATGAACTGC	TGCTCAAACACCTGCTCCAT
PCNT*	CAAACCTCCTCTCCATGCTC	CCTGTGCTGTCTCCTCATTC
PECAM-1	TTCAACAGAGCCAACCACGC	TCAAGGGAGCCTTCCGTTCT
PPP2R2C	GGGAACCAGAGAGTAAAAAT	GCTGTCCACACTGATGTCAT
PTPRR	GCAAACACTATGCGGAGAGC	TGCTGGCTGTAATGTGATGG
RAB3A	GTCACCGCCACCGCCAAAAA	CGCTCTTGCCCTGCTGTGTC
RGS7	GGAAGTGGGAGTTCATTTTC	TTTGTAAACCATAGACAGAC
RNF40*	GGCAGAGGAGCAGATAGAAC	GGAAGCACTTGGTAAGGACT
RRM2	TATGCTCTCCCTCCGTGTCC	CCAGTGCTGAATGTCCTTGG
RTN4	GAGCCTGTGATACGCTCCTC	TGTTACCTGGCTGCTCCTTC
RTN4	TGGCCACTCAAGCAGAGATA	AATAGGCTGGCACCAAACAC
SH3GL3	ATTCTTTCAAAAACCACTGA	CATAGAGACCACGACAGCAG
SNCB	AGGCGGCGGAGAAGACCAAG	CCTGCCCCAGAGAACACAGC
SPOCK3	GAAGTCGGACAGTGGAACAA	CTGGTGGGCTTATCTGAAGG
ST18	ACCTGCTTATTGCCCCTGAT	GGTGCGGGTAGAGCCCTGTC
SULTA1	CCTCTCCCCGCCTCATCAAG	GCTGCTCCACCATCGTCACC
TNC	CTACCCCCTAGTACTGATTTTATTGTCTA	TTTCCAGTGGCTCAGACTGC
TPD52L2*	ACAGGCAGGACAGAAGACTT	GACTTGAAGGTCGCAGAGTT
TPM1*	GAAGCTCGACAAGGAGAACG	GCGTCTGTTCAGAGAAGCTA
TRPV4*	GGATGAATGCCCTTTACTTC	GTCACCAGCAGGATGATGAA
UBE2C	GCTACAGCAGGAGCTGATGA	AGCATGTGTGTTCAAGGGACT
*Unique tails to facilitate sequencing: forward, 5'-TGTAAAACGACGGCCAGT-3'; reverse, 5'-CAGGAAACAGCTATGACC-3'.
